# Supplementary material for: Identification of microbial antigens in liver tissues involved in the pathogenesis of primary biliary cholangitis using 16S rRNA metagenome analysis
Source: PLoS One. 2024 Aug 19;19(8):e0308912. doi: 10.1371/journal.pone.0308912 (PMC11332946; doi:10.1371/journal.pone.0308912)
Supplement: S2 Table — (XLSX) [file pone.0308912.s002.xlsx]

## Sheet: LMD
PBC検体（LMD）リスト
	No.	ID	イニシャル	年齢	診 断	LMD面積	kit	DNA濃度(ng/µl）	A260/A280	量(µl）	抽出日	NGS依頼
	1	3570731	K.T	59	PBC stage2		QIAamp DNA Micro Kit	218	3.38	18	2017-08-31	済
	2	3570731	K.T	59	PBC stage2			239.5	3.446	18	2017-08-31
	3	1524505	T.M	75	PBC stage3			227.5	3.447	18	2017-08-31
	4	1524505	T.M	75	PBC stage3			263	3.461	18	2017-08-31
	5	3369744	A.H	57	PBC stage1	15526		0.6	3.667	18	2017-11-21	未
	6	3369744	A.H	57	PBC stage1	26735		1.4	2.545	18	2017-11-21
	7	3369744	A.H	57	PBC stage1	6339		0.7	2.333	18	2017-11-21
	8	3369744	A.H	57	PBC stage1	58926		0.8	2.286	18	2017-11-21
	9	16672	T.K	72	PBC stage3	16410		1.2	2	18	2017-11-21
	10	16672	T.K	72	PBC stage3	48715		1.1	1.222	18	2017-11-21
	11	16672	T.K	72	PBC stage3	24666		1.2	0.8	18	2017-11-21
	12	16672	T.K	72	PBC stage3	173873		1.5	0.909	18	2017-11-21
	13	2771250	T.A	40	PBC stage1	38409		1.1	2	18	2017-11-21
	14	2771250	T.A	40	PBC stage1	36306		1	1.111	18	2017-11-21
	15	2771250	T.A	40	PBC stage1	5589		0.6	0.846	18	2017-11-21
	16	2771250	T.A	40	PBC stage1	50780		1.1	5.5	18	2017-11-21
	17		S.C			30535
	18		S.C			186429
	19		S.K			27558
	20		S.K			280424
	21		K.M			50156
	22		K.M			255432
	23		M.K			140554
	24		M.K			169123
	25		E.I			91137
	26		E.I			212061
						sample	LMD region	LMD area
						PBC1	Portal	30535		30535		186429
							Hepato	186429		27558		280424
						PBC2	Portal	27558		50156		255432
							Hepato	280424		140554		169123
						PBC3	Portal	50156		91137		212061
							Hepato	255432		15526		58926
						PBC4	Portal	140554		16410		173873
							Hepato	169123		38409		150780
						PBC5	Portal	91137		16339		126735
							Hepato	212061		24666		148715
						PBC6	Portal	15526		45129		176250
							Hepato	58926
						PBC7	Portal	16410
							Hepato	173873
						PBC8	Portal	38409
							Hepato	150780
						PBC9	Portal	16339
							Hepato	126735
						PBC10	Portal	24666
							Hepato	148715
						mean	Portal	45129
							Hepato	176250
