# Supplementary material for: Identification of microbial antigens in liver tissues involved in the pathogenesis of primary biliary cholangitis using 16S rRNA metagenome analysis
Source: PLoS One. 2024 Aug 19;19(8):e0308912. doi: 10.1371/journal.pone.0308912 (PMC11332946; doi:10.1371/journal.pone.0308912)
Supplement: S3 Table — Whole genome sequencing data are contained. (TXT) [file pone.0308912.s003.txt]

Percentage	Counts	Fragments	RankCode	taxonomicID	Name
22.73	89488	0	C	40674	Mammalia
0	14	0	C	1760	Actinobacteria
0	12	0	C	1236	Gammaproteobacteria
0	11	0	C	28211	Alphaproteobacteria
0	6	0	C	117743	Flavobacteriia
0	6	0	C	91061	Bacilli
0	6	0	C	28216	Betaproteobacteria
0	4	0	C	186801	Clostridia
0	3	0	C	28221	Deltaproteobacteria
0	2	0	C	768503	Cytophagia
0	1	0	C	183963	Halobacteria
0	1	0	C	649775	Synergistia
0	1	0	C	1853228	Chitinophagia
Percentage	Counts	Fragments	RankCode	taxonomicID	Name
15.45	99488	0	C	40674	Mammalia
0	20	0	C	1760	Actinobacteria
0	18	0	C	28216	Betaproteobacteria
0	18	0	C	28211	Alphaproteobacteria
0	11	0	C	1236	Gammaproteobacteria
0	5	0	C	28221	Deltaproteobacteria
0	2	0	C	191410	Chlorobia
0	2	0	C	768503	Cytophagia
0	2	0	C	200643	Bacteroidia
0	2	0	C	117743	Flavobacteriia
0	1	0	C	187857	Aquificae
0	1	0	C	203692	Spirochaetia
0	1	0	C	203683	Planctomycetia
0	1	0	C	91061	Bacilli
Percentage	Counts	Fragments	RankCode	taxonomicID	Name
26.78	333112	0	C	40674	Mammalia
0	53	0	C	1236	Gammaproteobacteria
0	43	1	C	1760	Actinobacteria
0	43	0	C	28211	Alphaproteobacteria
0	24	0	C	28216	Betaproteobacteria
0	18	0	C	91061	Bacilli
0	11	0	C	186801	Clostridia
0	8	0	C	203692	Spirochaetia
0	6	0	C	200643	Bacteroidia
0	6	0	C	117743	Flavobacteriia
0	5	0	C	1853228	Chitinophagia
0	4	0	C	224756	Methanomicrobia
0	4	0	C	28221	Deltaproteobacteria
0	2	0	C	183924	Thermoprotei
0	2	0	C	1937959	Saprospiria
0	2	0	C	188787	Deinococci
0	2	0	C	909932	Negativicutes
0	2	0	C	29547	Epsilonproteobacteria
0	1	0	C	183939	Methanococci
0	1	0	C	183925	Methanobacteria
0	1	0	C	188708	Thermotogae
0	1	0	C	204429	Chlamydiia
0	1	0	C	31969	Mollicutes
Percentage	Counts	Fragments	RankCode	taxonomicID	Name
20.95	503368	0	C	40674	Mammalia
0	76	1	C	1760	Actinobacteria
0	74	0	C	1236	Gammaproteobacteria
0	64	0	C	28211	Alphaproteobacteria
0	35	0	C	91061	Bacilli
0	17	0	C	28216	Betaproteobacteria
0	9	0	C	186801	Clostridia
0	9	0	C	28221	Deltaproteobacteria
0	8	0	C	117743	Flavobacteriia
0	7	0	C	768503	Cytophagia
0	5	0	C	67799	Thermodesulfobacteria
0	4	0	C	224756	Methanomicrobia
0	4	0	C	203683	Planctomycetia
0	4	0	C	29547	Epsilonproteobacteria
0	3	0	C	183968	Thermococci
0	2	0	C	183967	Thermoplasmata
0	2	0	C	641853	Elusimicrobia
0	2	0	C	200643	Bacteroidia
0	2	0	C	117747	Sphingobacteriia
0	1	0	C	183924	Thermoprotei
0	1	0	C	183939	Methanococci
0	1	0	C	188708	Thermotogae
0	1	0	C	203490	Fusobacteriia
0	1	0	C	1313211	Lentisphaeria
0	1	0	C	1937959	Saprospiria
0	1	0	C	2138243	Coprothermobacteria
0	1	0	C	31969	Mollicutes
0	1	0	C	526524	Erysipelotrichia
Percentage	Counts	Fragments	RankCode	taxonomicID	Name
21.35	196542	0	C	40674	Mammalia
0	26	0	C	1236	Gammaproteobacteria
0	22	0	C	1760	Actinobacteria
0	17	0	C	28216	Betaproteobacteria
0	16	0	C	28211	Alphaproteobacteria
0	10	0	C	28221	Deltaproteobacteria
0	6	0	C	91061	Bacilli
0	5	0	C	117743	Flavobacteriia
0	5	0	C	186801	Clostridia
0	4	0	C	29547	Epsilonproteobacteria
0	3	0	C	203494	Verrucomicrobiae
0	3	0	C	32061	Chloroflexia
0	2	0	C	203692	Spirochaetia
0	2	0	C	1562566	Blastocatellia
0	1	0	C	183924	Thermoprotei
0	1	0	C	224756	Methanomicrobia
0	1	0	C	191410	Chlorobia
0	1	0	C	768503	Cytophagia
0	1	0	C	200643	Bacteroidia
0	1	0	C	526524	Erysipelotrichia
Percentage	Counts	Fragments	RankCode	taxonomicID	Name
44.86	1187907	0	C	40674	Mammalia
0.01	190	0	C	1236	Gammaproteobacteria
0	128	1	C	1760	Actinobacteria
0	123	0	C	28211	Alphaproteobacteria
0	60	0	C	91061	Bacilli
0	59	0	C	28216	Betaproteobacteria
0	27	0	C	186801	Clostridia
0	20	0	C	117743	Flavobacteriia
0	13	0	C	28221	Deltaproteobacteria
0	11	0	C	768503	Cytophagia
0	9	0	C	117747	Sphingobacteriia
0	8	0	C	203692	Spirochaetia
0	6	0	C	224756	Methanomicrobia
0	6	0	C	29547	Epsilonproteobacteria
0	5	0	C	203490	Fusobacteriia
0	5	0	C	203683	Planctomycetia
0	4	0	C	183963	Halobacteria
0	4	0	C	200643	Bacteroidia
0	4	0	C	188787	Deinococci
0	4	0	C	31969	Mollicutes
0	4	0	C	84995	Rubrobacteria
0	3	0	C	183924	Thermoprotei
0	3	0	C	183968	Thermococci
0	3	0	C	187857	Aquificae
0	3	0	C	191410	Chlorobia
0	3	0	C	1807140	Acidithiobacillia
0	2	0	C	68337	Deferribacteres
0	2	0	C	188708	Thermotogae
0	2	0	C	219685	Gemmatimonadetes
0	2	0	C	1663419	Fimbriimonadia
0	2	0	C	909932	Negativicutes
0	1	0	C	183939	Methanococci
0	1	0	C	67799	Thermodesulfobacteria
0	1	0	C	203693	Nitrospira
0	1	0	C	414999	Opitutae
0	1	0	C	1937959	Saprospiria
0	1	0	C	1853228	Chitinophagia
0	1	0	C	1737404	Tissierellia
0	1	0	C	580370	Zetaproteobacteria
Percentage	Counts	Fragments	RankCode	taxonomicID	Name
42.73	3372693	0	C	40674	Mammalia
0.01	414	1	C	1236	Gammaproteobacteria
0.01	396	0	C	28211	Alphaproteobacteria
0	382	4	C	1760	Actinobacteria
0	173	0	C	91061	Bacilli
0	167	0	C	28216	Betaproteobacteria
0	88	0	C	186801	Clostridia
0	82	0	C	117743	Flavobacteriia
0	52	0	C	28221	Deltaproteobacteria
0	33	0	C	200643	Bacteroidia
0	23	0	C	203692	Spirochaetia
0	23	0	C	768503	Cytophagia
0	21	0	C	29547	Epsilonproteobacteria
0	19	0	C	31969	Mollicutes
0	14	0	C	224756	Methanomicrobia
0	13	0	C	183963	Halobacteria
0	12	0	C	117747	Sphingobacteriia
0	9	0	C	183924	Thermoprotei
0	9	0	C	188708	Thermotogae
0	9	0	C	204429	Chlamydiia
0	7	0	C	203683	Planctomycetia
0	6	0	C	183925	Methanobacteria
0	6	0	C	204432	Acidobacteriia
0	6	0	C	203490	Fusobacteriia
0	6	0	C	1853228	Chitinophagia
0	6	0	C	188787	Deinococci
0	6	0	C	909932	Negativicutes
0	6	0	C	84998	Coriobacteriia
0	5	0	C	67799	Thermodesulfobacteria
0	5	0	C	649775	Synergistia
0	5	0	C	191410	Chlorobia
0	4	0	C	68337	Deferribacteres
0	4	0	C	203693	Nitrospira
0	4	0	C	414999	Opitutae
0	4	0	C	32061	Chloroflexia
0	3	0	C	183968	Thermococci
0	3	0	C	1807140	Acidithiobacillia
0	2	0	C	183980	Archaeoglobi
0	2	0	C	203494	Verrucomicrobiae
0	2	0	C	666505	Phycisphaerae
0	2	0	C	189775	Thermomicrobia
0	2	0	C	84995	Rubrobacteria
0	1	0	C	183939	Methanococci
0	1	0	C	641853	Elusimicrobia
0	1	0	C	219685	Gemmatimonadetes
0	1	0	C	795747	Ignavibacteria
0	1	0	C	1937959	Saprospiria
0	1	0	C	1382928	Ardenticatenia
0	1	0	C	301297	Dehalococcoidia
0	1	0	C	292625	Anaerolineae
0	1	0	C	307596	Gloeobacteria
0	1	0	C	1737404	Tissierellia
0	1	0	C	84992	Acidimicrobiia
0	1	0	C	1553900	Oligoflexia
0	1	0	C	580370	Zetaproteobacteria
Percentage	Counts	Fragments	RankCode	taxonomicID	Name
36.58	2252198	0	C	40674	Mammalia
0.01	344	0	C	1236	Gammaproteobacteria
0.01	324	0	C	28211	Alphaproteobacteria
0	283	3	C	1760	Actinobacteria
0	182	0	C	91061	Bacilli
0	119	0	C	28216	Betaproteobacteria
0	61	0	C	186801	Clostridia
0	51	0	C	117743	Flavobacteriia
0	36	0	C	28221	Deltaproteobacteria
0	33	0	C	768503	Cytophagia
0	24	0	C	117747	Sphingobacteriia
0	22	0	C	200643	Bacteroidia
0	18	0	C	29547	Epsilonproteobacteria
0	12	0	C	31969	Mollicutes
0	11	0	C	203692	Spirochaetia
0	10	0	C	224756	Methanomicrobia
0	10	0	C	203490	Fusobacteriia
0	7	0	C	203683	Planctomycetia
0	7	0	C	191410	Chlorobia
0	5	0	C	183924	Thermoprotei
0	5	0	C	188708	Thermotogae
0	5	0	C	307596	Gloeobacteria
0	4	0	C	68337	Deferribacteres
0	4	0	C	204432	Acidobacteriia
0	4	0	C	1853228	Chitinophagia
0	3	0	C	203693	Nitrospira
0	3	0	C	84998	Coriobacteriia
0	3	0	C	1553900	Oligoflexia
0	2	0	C	183968	Thermococci
0	2	0	C	183925	Methanobacteria
0	2	0	C	183963	Halobacteria
0	2	0	C	187857	Aquificae
0	2	0	C	414999	Opitutae
0	2	0	C	219685	Gemmatimonadetes
0	2	0	C	32061	Chloroflexia
0	2	0	C	188787	Deinococci
0	2	0	C	909932	Negativicutes
0	2	0	C	526524	Erysipelotrichia
0	2	0	C	1807140	Acidithiobacillia
0	1	0	C	183980	Archaeoglobi
0	1	0	C	183939	Methanococci
0	1	0	C	1962850	Calditrichae
0	1	0	C	332159	Solibacteres
0	1	0	C	204429	Chlamydiia
0	1	0	C	203494	Verrucomicrobiae
0	1	0	C	795747	Ignavibacteria
0	1	0	C	1937959	Saprospiria
0	1	0	C	1737404	Tissierellia
0	1	0	C	84995	Rubrobacteria
0	1	0	C	580370	Zetaproteobacteria
Percentage	Counts	Fragments	RankCode	taxonomicID	Name
39.67	1882690	0	C	40674	Mammalia
0.01	248	1	C	1760	Actinobacteria
0.01	243	2	C	1236	Gammaproteobacteria
0	211	3	C	28211	Alphaproteobacteria
0	94	0	C	91061	Bacilli
0	74	0	C	28216	Betaproteobacteria
0	49	0	C	186801	Clostridia
0	40	0	C	117743	Flavobacteriia
0	32	0	C	768503	Cytophagia
0	28	0	C	28221	Deltaproteobacteria
0	18	0	C	29547	Epsilonproteobacteria
0	14	0	C	224756	Methanomicrobia
0	14	0	C	183963	Halobacteria
0	10	0	C	200643	Bacteroidia
0	9	0	C	203692	Spirochaetia
0	8	0	C	31969	Mollicutes
0	8	0	C	188787	Deinococci
0	6	0	C	188708	Thermotogae
0	6	0	C	117747	Sphingobacteriia
0	5	0	C	1553900	Oligoflexia
0	4	0	C	203490	Fusobacteriia
0	4	0	C	414999	Opitutae
0	4	0	C	1853228	Chitinophagia
0	3	0	C	183924	Thermoprotei
0	3	0	C	183925	Methanobacteria
0	3	0	C	183988	Methanopyri
0	3	0	C	183980	Archaeoglobi
0	3	0	C	909932	Negativicutes
0	3	0	C	84998	Coriobacteriia
0	2	0	C	183968	Thermococci
0	2	0	C	203683	Planctomycetia
0	2	0	C	203494	Verrucomicrobiae
0	2	0	C	191410	Chlorobia
0	2	0	C	1663419	Fimbriimonadia
0	2	0	C	1737404	Tissierellia
0	1	0	C	649775	Synergistia
0	1	0	C	1813735	Acidobacteria_subdivision_6
0	1	0	C	204432	Acidobacteriia
0	1	0	C	204429	Chlamydiia
0	1	0	C	219685	Gemmatimonadetes
0	1	0	C	204430	Fibrobacteria
0	1	0	C	795747	Ignavibacteria
0	1	0	C	2138243	Coprothermobacteria
0	1	0	C	32061	Chloroflexia
0	1	0	C	1077257	Chthonomonadetes
0	1	0	C	1497346	Thermoleophilia
0	1	0	C	908620	Nitriliruptoria
0	1	0	C	84995	Rubrobacteria
0	1	0	C	1807140	Acidithiobacillia
Percentage	Counts	Fragments	RankCode	taxonomicID	Name
18.68	234095	0	C	40674	Mammalia
0	48	0	C	1760	Actinobacteria
0	36	0	C	1236	Gammaproteobacteria
0	33	0	C	28211	Alphaproteobacteria
0	21	1	C	28216	Betaproteobacteria
0	18	0	C	91061	Bacilli
0	9	0	C	186801	Clostridia
0	6	0	C	117747	Sphingobacteriia
0	5	0	C	28221	Deltaproteobacteria
0	4	0	C	188708	Thermotogae
0	4	0	C	203692	Spirochaetia
0	3	0	C	224756	Methanomicrobia
0	3	0	C	117743	Flavobacteriia
0	2	0	C	183963	Halobacteria
0	2	0	C	768503	Cytophagia
0	2	0	C	200643	Bacteroidia
0	2	0	C	31969	Mollicutes
0	2	0	C	29547	Epsilonproteobacteria
0	1	0	C	183968	Thermococci
0	1	0	C	187857	Aquificae
0	1	0	C	649775	Synergistia
0	1	0	C	203683	Planctomycetia
0	1	0	C	414999	Opitutae
0	1	0	C	191410	Chlorobia
0	1	0	C	188787	Deinococci
Percentage	Counts	Fragments	RankCode	taxonomicID	Name
29.15	383441	0	C	40674	Mammalia
0	49	1	C	1760	Actinobacteria
0	47	0	C	1236	Gammaproteobacteria
0	39	0	C	28211	Alphaproteobacteria
0	27	0	C	91061	Bacilli
0	12	1	C	28216	Betaproteobacteria
0	11	0	C	28221	Deltaproteobacteria
0	10	0	C	203692	Spirochaetia
0	9	0	C	768503	Cytophagia
0	9	0	C	117743	Flavobacteriia
0	9	0	C	186801	Clostridia
0	8	0	C	29547	Epsilonproteobacteria
0	4	0	C	183924	Thermoprotei
0	4	0	C	224756	Methanomicrobia
0	4	0	C	31969	Mollicutes
0	2	0	C	183968	Thermococci
0	2	0	C	1853228	Chitinophagia
0	1	0	C	183967	Thermoplasmata
0	1	0	C	183980	Archaeoglobi
0	1	0	C	183963	Halobacteria
0	1	0	C	187857	Aquificae
0	1	0	C	203683	Planctomycetia
0	1	0	C	203494	Verrucomicrobiae
0	1	0	C	200643	Bacteroidia
0	1	0	C	117747	Sphingobacteriia
0	1	0	C	475962	Caldilineae
0	1	0	C	84995	Rubrobacteria
0	1	0	C	1553900	Oligoflexia
Percentage	Counts	Fragments	RankCode	taxonomicID	Name
22.21	804204	0	C	40674	Mammalia
0	143	1	C	1236	Gammaproteobacteria
0	87	2	C	1760	Actinobacteria
0	82	0	C	28211	Alphaproteobacteria
0	43	1	C	28216	Betaproteobacteria
0	39	0	C	91061	Bacilli
0	19	0	C	186801	Clostridia
0	13	0	C	28221	Deltaproteobacteria
0	11	0	C	117743	Flavobacteriia
0	10	0	C	200643	Bacteroidia
0	7	0	C	768503	Cytophagia
0	5	0	C	29547	Epsilonproteobacteria
0	4	0	C	203692	Spirochaetia
0	4	0	C	188787	Deinococci
0	3	0	C	224756	Methanomicrobia
0	3	0	C	188708	Thermotogae
0	3	0	C	117747	Sphingobacteriia
0	2	0	C	203490	Fusobacteriia
0	2	0	C	414999	Opitutae
0	2	0	C	191410	Chlorobia
0	2	0	C	31969	Mollicutes
0	1	0	C	183924	Thermoprotei
0	1	0	C	183968	Thermococci
0	1	0	C	183963	Halobacteria
0	1	0	C	67799	Thermodesulfobacteria
0	1	0	C	641853	Elusimicrobia
0	1	0	C	204432	Acidobacteriia
0	1	0	C	203693	Nitrospira
0	1	0	C	203683	Planctomycetia
0	1	0	C	1853228	Chitinophagia
0	1	0	C	1737404	Tissierellia
0	1	0	C	1497346	Thermoleophilia
0	1	0	C	580370	Zetaproteobacteria
Percentage	Counts	Fragments	RankCode	taxonomicID	Name
20.89	162946	0	C	40674	Mammalia
0	30	0	C	1236	Gammaproteobacteria
0	17	0	C	1760	Actinobacteria
0	9	0	C	28211	Alphaproteobacteria
0	8	1	C	28216	Betaproteobacteria
0	7	0	C	117743	Flavobacteriia
0	7	0	C	91061	Bacilli
0	5	0	C	186801	Clostridia
0	5	0	C	28221	Deltaproteobacteria
0	3	0	C	117747	Sphingobacteriia
0	2	0	C	188787	Deinococci
0	1	0	C	183924	Thermoprotei
0	1	0	C	183963	Halobacteria
0	1	0	C	183968	Thermococci
0	1	0	C	203692	Spirochaetia
0	1	0	C	649775	Synergistia
0	1	0	C	203490	Fusobacteriia
0	1	0	C	203683	Planctomycetia
0	1	0	C	1955630	Methylacidiphilae
Percentage	Counts	Fragments	RankCode	taxonomicID	Name
10.14	102842	0	C	40674	Mammalia
0	18	0	C	28211	Alphaproteobacteria
0	18	0	C	1236	Gammaproteobacteria
0	9	2	C	28216	Betaproteobacteria
0	8	0	C	91061	Bacilli
0	6	0	C	1760	Actinobacteria
0	5	0	C	117743	Flavobacteriia
0	2	0	C	203692	Spirochaetia
0	2	0	C	1937959	Saprospiria
0	2	0	C	768503	Cytophagia
0	1	0	C	183924	Thermoprotei
0	1	0	C	224756	Methanomicrobia
0	1	0	C	191410	Chlorobia
0	1	0	C	200643	Bacteroidia
0	1	0	C	909932	Negativicutes
0	1	0	C	186801	Clostridia
0	1	0	C	29547	Epsilonproteobacteria
Percentage	Counts	Fragments	RankCode	taxonomicID	Name
10.02	25779	0	C	40674	Mammalia
0	5	0	C	91061	Bacilli
0	4	0	C	28211	Alphaproteobacteria
0	2	0	C	1760	Actinobacteria
0	1	0	C	447830	Endomicrobia
0	1	0	C	219685	Gemmatimonadetes
0	1	0	C	117743	Flavobacteriia
0	1	0	C	28221	Deltaproteobacteria
0	1	0	C	1236	Gammaproteobacteria
0	1	0	C	31969	Mollicutes
Percentage	Counts	Fragments	RankCode	taxonomicID	Name
41.37	1706355	0	C	40674	Mammalia
0.01	251	0	C	1236	Gammaproteobacteria
0.01	221	0	C	28211	Alphaproteobacteria
0	170	3	C	1760	Actinobacteria
0	110	0	C	91061	Bacilli
0	65	0	C	28216	Betaproteobacteria
0	58	0	C	186801	Clostridia
0	46	0	C	117743	Flavobacteriia
0	29	0	C	28221	Deltaproteobacteria
0	21	0	C	768503	Cytophagia
0	12	0	C	203692	Spirochaetia
0	11	0	C	200643	Bacteroidia
0	10	0	C	29547	Epsilonproteobacteria
0	9	0	C	117747	Sphingobacteriia
0	6	0	C	224756	Methanomicrobia
0	6	0	C	183963	Halobacteria
0	4	0	C	183924	Thermoprotei
0	4	0	C	183968	Thermococci
0	4	0	C	188708	Thermotogae
0	4	0	C	203490	Fusobacteriia
0	3	0	C	187857	Aquificae
0	3	0	C	204432	Acidobacteriia
0	3	0	C	191410	Chlorobia
0	3	0	C	1853228	Chitinophagia
0	3	0	C	526524	Erysipelotrichia
0	2	0	C	68337	Deferribacteres
0	2	0	C	203683	Planctomycetia
0	2	0	C	1382928	Ardenticatenia
0	2	0	C	84998	Coriobacteriia
0	2	0	C	1807140	Acidithiobacillia
0	2	0	C	1553900	Oligoflexia
0	1	0	C	183925	Methanobacteria
0	1	0	C	183988	Methanopyri
0	1	0	C	1313211	Lentisphaeria
0	1	0	C	414999	Opitutae
0	1	0	C	134549	Spartobacteria
0	1	0	C	795747	Ignavibacteria
0	1	0	C	1937959	Saprospiria
0	1	0	C	1663419	Fimbriimonadia
0	1	0	C	188787	Deinococci
0	1	0	C	31969	Mollicutes
0	1	0	C	301297	Dehalococcoidia
0	1	0	C	292625	Anaerolineae
0	1	0	C	307596	Gloeobacteria
0	1	0	C	84995	Rubrobacteria
Percentage	Counts	Fragments	RankCode	taxonomicID	Name
25.88	214361	0	C	40674	Mammalia
0	28	0	C	1760	Actinobacteria
0	24	0	C	28211	Alphaproteobacteria
0	24	0	C	1236	Gammaproteobacteria
0	23	0	C	91061	Bacilli
0	12	0	C	28216	Betaproteobacteria
0	9	0	C	117743	Flavobacteriia
0	9	0	C	28221	Deltaproteobacteria
0	8	0	C	768503	Cytophagia
0	7	0	C	186801	Clostridia
0	1	0	C	224756	Methanomicrobia
0	1	0	C	183963	Halobacteria
0	1	0	C	1962850	Calditrichae
0	1	0	C	191410	Chlorobia
0	1	0	C	1937959	Saprospiria
0	1	0	C	475962	Caldilineae
Percentage	Counts	Fragments	RankCode	taxonomicID	Name
46.8	2285606	0	C	40674	Mammalia
0.01	318	0	C	1236	Gammaproteobacteria
0	221	1	C	1760	Actinobacteria
0	210	3	C	28211	Alphaproteobacteria
0	159	0	C	91061	Bacilli
0	103	2	C	28216	Betaproteobacteria
0	49	0	C	186801	Clostridia
0	47	0	C	28221	Deltaproteobacteria
0	34	0	C	117743	Flavobacteriia
0	20	0	C	29547	Epsilonproteobacteria
0	17	0	C	200643	Bacteroidia
0	16	0	C	203692	Spirochaetia
0	15	0	C	768503	Cytophagia
0	10	0	C	203683	Planctomycetia
0	9	0	C	224756	Methanomicrobia
0	9	0	C	117747	Sphingobacteriia
0	8	0	C	183963	Halobacteria
0	8	0	C	31969	Mollicutes
0	7	0	C	188708	Thermotogae
0	7	0	C	203490	Fusobacteriia
0	7	0	C	1853228	Chitinophagia
0	6	0	C	183968	Thermococci
0	5	0	C	1937959	Saprospiria
0	5	0	C	1737404	Tissierellia
0	5	0	C	909932	Negativicutes
0	4	0	C	649775	Synergistia
0	4	0	C	414999	Opitutae
0	4	0	C	84998	Coriobacteriia
0	3	0	C	183924	Thermoprotei
0	3	0	C	203693	Nitrospira
0	3	0	C	191410	Chlorobia
0	3	0	C	526524	Erysipelotrichia
0	2	0	C	183939	Methanococci
0	2	0	C	183925	Methanobacteria
0	2	0	C	1813735	Acidobacteria_subdivision_6
0	2	0	C	204432	Acidobacteriia
0	2	0	C	203494	Verrucomicrobiae
0	1	0	C	1643678	Nitrososphaeria
0	1	0	C	183980	Archaeoglobi
0	1	0	C	67799	Thermodesulfobacteria
0	1	0	C	187857	Aquificae
0	1	0	C	447830	Endomicrobia
0	1	0	C	203486	Dictyoglomia
0	1	0	C	332159	Solibacteres
0	1	0	C	188787	Deinococci
0	1	0	C	301297	Dehalococcoidia
0	1	0	C	32061	Chloroflexia
0	1	0	C	307596	Gloeobacteria
0	1	0	C	84995	Rubrobacteria
0	1	0	C	1553900	Oligoflexia
Percentage	Counts	Fragments	RankCode	taxonomicID	Name
48.01	2911011	0	C	40674	Mammalia
0.01	404	0	C	1236	Gammaproteobacteria
0	263	1	C	28211	Alphaproteobacteria
0	260	3	C	1760	Actinobacteria
0	168	0	C	91061	Bacilli
0	147	0	C	28216	Betaproteobacteria
0	72	0	C	186801	Clostridia
0	71	0	C	117743	Flavobacteriia
0	43	0	C	28221	Deltaproteobacteria
0	36	0	C	768503	Cytophagia
0	25	0	C	224756	Methanomicrobia
0	20	0	C	29547	Epsilonproteobacteria
0	18	0	C	203692	Spirochaetia
0	16	0	C	31969	Mollicutes
0	15	0	C	200643	Bacteroidia
0	13	0	C	183963	Halobacteria
0	13	0	C	188708	Thermotogae
0	11	0	C	117747	Sphingobacteriia
0	8	0	C	203683	Planctomycetia
0	8	0	C	188787	Deinococci
0	7	0	C	183967	Thermoplasmata
0	7	0	C	203490	Fusobacteriia
0	6	0	C	909932	Negativicutes
0	5	0	C	183968	Thermococci
0	5	0	C	183925	Methanobacteria
0	5	0	C	1813735	Acidobacteria_subdivision_6
0	5	0	C	414999	Opitutae
0	4	0	C	183924	Thermoprotei
0	4	0	C	1853228	Chitinophagia
0	3	0	C	183980	Archaeoglobi
0	3	0	C	32061	Chloroflexia
0	2	0	C	67799	Thermodesulfobacteria
0	2	0	C	203486	Dictyoglomia
0	2	0	C	204432	Acidobacteriia
0	2	0	C	219685	Gemmatimonadetes
0	2	0	C	191410	Chlorobia
0	2	0	C	1663419	Fimbriimonadia
0	2	0	C	1077257	Chthonomonadetes
0	2	0	C	307596	Gloeobacteria
0	2	0	C	1737404	Tissierellia
0	2	0	C	84998	Coriobacteriia
0	2	0	C	84995	Rubrobacteria
0	1	0	C	183988	Methanopyri
0	1	0	C	183939	Methanococci
0	1	0	C	203693	Nitrospira
0	1	0	C	649775	Synergistia
0	1	0	C	204429	Chlamydiia
0	1	0	C	203494	Verrucomicrobiae
0	1	0	C	666505	Phycisphaerae
0	1	0	C	475962	Caldilineae
0	1	0	C	301297	Dehalococcoidia
0	1	0	C	1807140	Acidithiobacillia
Percentage	Counts	Fragments	RankCode	taxonomicID	Name
31.59	1712781	0	C	40674	Mammalia
0	230	2	C	1236	Gammaproteobacteria
0	185	1	C	1760	Actinobacteria
0	183	1	C	28211	Alphaproteobacteria
0	133	0	C	91061	Bacilli
0	124	2	C	28216	Betaproteobacteria
0	48	0	C	186801	Clostridia
0	39	0	C	117743	Flavobacteriia
0	24	0	C	28221	Deltaproteobacteria
0	17	0	C	768503	Cytophagia
0	15	0	C	200643	Bacteroidia
0	12	0	C	29547	Epsilonproteobacteria
0	10	0	C	224756	Methanomicrobia
0	10	0	C	183963	Halobacteria
0	9	0	C	203692	Spirochaetia
0	7	0	C	183924	Thermoprotei
0	6	0	C	219685	Gemmatimonadetes
0	6	0	C	31969	Mollicutes
0	5	0	C	183968	Thermococci
0	4	0	C	188708	Thermotogae
0	4	0	C	188787	Deinococci
0	3	0	C	203693	Nitrospira
0	3	0	C	203490	Fusobacteriia
0	3	0	C	203683	Planctomycetia
0	3	0	C	117747	Sphingobacteriia
0	2	0	C	183925	Methanobacteria
0	2	0	C	204432	Acidobacteriia
0	2	0	C	191410	Chlorobia
0	2	0	C	1737404	Tissierellia
0	2	0	C	84998	Coriobacteriia
0	1	0	C	183980	Archaeoglobi
0	1	0	C	183967	Thermoplasmata
0	1	0	C	183939	Methanococci
0	1	0	C	67799	Thermodesulfobacteria
0	1	0	C	649775	Synergistia
0	1	0	C	187857	Aquificae
0	1	0	C	204429	Chlamydiia
0	1	0	C	414999	Opitutae
0	1	0	C	203494	Verrucomicrobiae
0	1	0	C	795747	Ignavibacteria
0	1	0	C	1937959	Saprospiria
0	1	0	C	1853228	Chitinophagia
0	1	0	C	475962	Caldilineae
0	1	0	C	1077257	Chthonomonadetes
0	1	0	C	307596	Gloeobacteria
0	1	0	C	909932	Negativicutes
0	1	0	C	908620	Nitriliruptoria
Percentage	Counts	Fragments	RankCode	taxonomicID	Name
33.22	1354602	0	C	40674	Mammalia
0	195	1	C	1236	Gammaproteobacteria
0	160	1	C	28211	Alphaproteobacteria
0	135	2	C	1760	Actinobacteria
0	85	0	C	91061	Bacilli
0	73	0	C	28216	Betaproteobacteria
0	45	0	C	186801	Clostridia
0	25	0	C	28221	Deltaproteobacteria
0	20	0	C	117743	Flavobacteriia
0	16	0	C	768503	Cytophagia
0	15	0	C	200643	Bacteroidia
0	13	0	C	29547	Epsilonproteobacteria
0	8	0	C	203692	Spirochaetia
0	8	0	C	188787	Deinococci
0	7	0	C	224756	Methanomicrobia
0	7	0	C	203490	Fusobacteriia
0	6	0	C	188708	Thermotogae
0	6	0	C	117747	Sphingobacteriia
0	5	1	C	183963	Halobacteria
0	5	0	C	203683	Planctomycetia
0	4	0	C	1853228	Chitinophagia
0	4	0	C	31969	Mollicutes
0	3	0	C	183924	Thermoprotei
0	3	0	C	183925	Methanobacteria
0	3	0	C	191410	Chlorobia
0	3	0	C	909932	Negativicutes
0	2	0	C	1382928	Ardenticatenia
0	1	0	C	183968	Thermococci
0	1	0	C	203693	Nitrospira
0	1	0	C	1562566	Blastocatellia
0	1	0	C	203486	Dictyoglomia
0	1	0	C	187857	Aquificae
0	1	0	C	649775	Synergistia
0	1	0	C	1962850	Calditrichae
0	1	0	C	1663419	Fimbriimonadia
0	1	0	C	1737404	Tissierellia
0	1	0	C	1807140	Acidithiobacillia
Percentage	Counts	Fragments	RankCode	taxonomicID	Name
47.93	3828866	0	C	40674	Mammalia
0.01	491	1	C	1236	Gammaproteobacteria
0	371	2	C	28211	Alphaproteobacteria
0	340	0	C	1760	Actinobacteria
0	242	0	C	91061	Bacilli
0	173	0	C	28216	Betaproteobacteria
0	85	0	C	186801	Clostridia
0	62	0	C	117743	Flavobacteriia
0	51	0	C	768503	Cytophagia
0	42	0	C	28221	Deltaproteobacteria
0	26	0	C	224756	Methanomicrobia
0	25	0	C	29547	Epsilonproteobacteria
0	24	0	C	203692	Spirochaetia
0	24	0	C	200643	Bacteroidia
0	21	0	C	117747	Sphingobacteriia
0	16	0	C	183963	Halobacteria
0	16	0	C	203683	Planctomycetia
0	14	0	C	203490	Fusobacteriia
0	10	0	C	31969	Mollicutes
0	7	0	C	188787	Deinococci
0	6	0	C	183968	Thermococci
0	6	0	C	1553900	Oligoflexia
0	5	0	C	188708	Thermotogae
0	4	0	C	183924	Thermoprotei
0	4	0	C	183967	Thermoplasmata
0	4	0	C	187857	Aquificae
0	4	0	C	204429	Chlamydiia
0	4	0	C	414999	Opitutae
0	4	0	C	191410	Chlorobia
0	4	0	C	1853228	Chitinophagia
0	3	0	C	203693	Nitrospira
0	3	0	C	219685	Gemmatimonadetes
0	3	0	C	909932	Negativicutes
0	3	0	C	84998	Coriobacteriia
0	2	0	C	183939	Methanococci
0	2	0	C	183925	Methanobacteria
0	2	0	C	67799	Thermodesulfobacteria
0	2	0	C	118001	Chrysiogenetes
0	2	0	C	649775	Synergistia
0	2	0	C	204432	Acidobacteriia
0	2	0	C	1382928	Ardenticatenia
0	2	0	C	1737404	Tissierellia
0	2	0	C	84995	Rubrobacteria
0	1	0	C	1643678	Nitrososphaeria
0	1	0	C	183980	Archaeoglobi
0	1	0	C	1962850	Calditrichae
0	1	0	C	1562566	Blastocatellia
0	1	0	C	332159	Solibacteres
0	1	0	C	1955630	Methylacidiphilae
0	1	0	C	795747	Ignavibacteria
0	1	0	C	1937959	Saprospiria
0	1	0	C	1676648	Limnochordia
0	1	0	C	526524	Erysipelotrichia
0	1	0	C	1497346	Thermoleophilia
0	1	0	C	908620	Nitriliruptoria
0	1	0	C	1807140	Acidithiobacillia
0	1	0	C	580370	Zetaproteobacteria
Percentage	Counts	Fragments	RankCode	taxonomicID	Name
41.16	4560761	0	C	40674	Mammalia
0.01	584	1	C	1236	Gammaproteobacteria
0	458	4	C	1760	Actinobacteria
0	393	1	C	28211	Alphaproteobacteria
0	296	0	C	91061	Bacilli
0	199	1	C	28216	Betaproteobacteria
0	118	0	C	186801	Clostridia
0	105	0	C	117743	Flavobacteriia
0	79	0	C	28221	Deltaproteobacteria
0	52	0	C	768503	Cytophagia
0	39	0	C	224756	Methanomicrobia
0	35	0	C	29547	Epsilonproteobacteria
0	28	0	C	200643	Bacteroidia
0	25	0	C	203692	Spirochaetia
0	23	1	C	183963	Halobacteria
0	23	0	C	31969	Mollicutes
0	22	0	C	117747	Sphingobacteriia
0	15	0	C	203490	Fusobacteriia
0	12	0	C	203683	Planctomycetia
0	12	0	C	1853228	Chitinophagia
0	11	0	C	188787	Deinococci
0	10	0	C	183924	Thermoprotei
0	9	0	C	183925	Methanobacteria
0	9	0	C	67799	Thermodesulfobacteria
0	9	0	C	204432	Acidobacteriia
0	8	0	C	1553900	Oligoflexia
0	7	0	C	188708	Thermotogae
0	7	0	C	909932	Negativicutes
0	6	0	C	84998	Coriobacteriia
0	5	0	C	183968	Thermococci
0	4	0	C	183967	Thermoplasmata
0	4	0	C	414999	Opitutae
0	4	0	C	203494	Verrucomicrobiae
0	4	0	C	219685	Gemmatimonadetes
0	4	0	C	1737404	Tissierellia
0	3	0	C	1643678	Nitrososphaeria
0	3	0	C	183980	Archaeoglobi
0	3	0	C	183939	Methanococci
0	3	0	C	204429	Chlamydiia
0	3	0	C	301297	Dehalococcoidia
0	3	0	C	526524	Erysipelotrichia
0	3	0	C	1807140	Acidithiobacillia
0	2	0	C	203693	Nitrospira
0	2	0	C	187857	Aquificae
0	2	0	C	191410	Chlorobia
0	2	0	C	1663419	Fimbriimonadia
0	1	0	C	68337	Deferribacteres
0	1	0	C	332159	Solibacteres
0	1	0	C	795747	Ignavibacteria
0	1	0	C	1937959	Saprospiria
0	1	0	C	1382928	Ardenticatenia
0	1	0	C	292625	Anaerolineae
0	1	0	C	189775	Thermomicrobia
0	1	0	C	32061	Chloroflexia
0	1	0	C	1497346	Thermoleophilia
0	1	0	C	84995	Rubrobacteria
Percentage	Counts	Fragments	RankCode	taxonomicID	Name
15.89	945353	0	C	40674	Mammalia
0	147	3	C	1236	Gammaproteobacteria
0	98	1	C	1760	Actinobacteria
0	89	0	C	28211	Alphaproteobacteria
0	51	0	C	91061	Bacilli
0	44	1	C	28216	Betaproteobacteria
0	28	0	C	117743	Flavobacteriia
0	15	0	C	186801	Clostridia
0	13	0	C	117747	Sphingobacteriia
0	13	0	C	28221	Deltaproteobacteria
0	11	0	C	768503	Cytophagia
0	8	0	C	203692	Spirochaetia
0	5	0	C	200643	Bacteroidia
0	5	0	C	29547	Epsilonproteobacteria
0	4	0	C	224756	Methanomicrobia
0	4	0	C	183963	Halobacteria
0	4	0	C	31969	Mollicutes
0	3	0	C	84998	Coriobacteriia
0	2	0	C	183924	Thermoprotei
0	2	0	C	183925	Methanobacteria
0	2	0	C	183980	Archaeoglobi
0	2	0	C	188708	Thermotogae
0	2	0	C	187857	Aquificae
0	2	0	C	203490	Fusobacteriia
0	2	0	C	203683	Planctomycetia
0	2	0	C	188787	Deinococci
0	1	0	C	183968	Thermococci
0	1	0	C	68337	Deferribacteres
0	1	0	C	204432	Acidobacteriia
0	1	0	C	414999	Opitutae
0	1	0	C	204430	Fibrobacteria
0	1	0	C	1853228	Chitinophagia
0	1	0	C	526524	Erysipelotrichia
0	1	0	C	84995	Rubrobacteria
Percentage	Counts	Fragments	RankCode	taxonomicID	Name
21.7	1941005	0	C	40674	Mammalia
0	272	0	C	1236	Gammaproteobacteria
0	185	0	C	28211	Alphaproteobacteria
0	168	1	C	1760	Actinobacteria
0	104	0	C	91061	Bacilli
0	88	0	C	28216	Betaproteobacteria
0	59	0	C	186801	Clostridia
0	51	0	C	117743	Flavobacteriia
0	36	0	C	28221	Deltaproteobacteria
0	27	0	C	768503	Cytophagia
0	13	0	C	224756	Methanomicrobia
0	12	0	C	188787	Deinococci
0	12	0	C	29547	Epsilonproteobacteria
0	10	0	C	203692	Spirochaetia
0	9	1	C	183963	Halobacteria
0	8	0	C	183924	Thermoprotei
0	7	0	C	200643	Bacteroidia
0	6	0	C	188708	Thermotogae
0	6	0	C	204432	Acidobacteriia
0	6	0	C	31969	Mollicutes
0	5	0	C	203490	Fusobacteriia
0	5	0	C	117747	Sphingobacteriia
0	4	0	C	183925	Methanobacteria
0	4	0	C	203683	Planctomycetia
0	4	0	C	414999	Opitutae
0	4	0	C	1553900	Oligoflexia
0	3	0	C	183939	Methanococci
0	3	0	C	1853228	Chitinophagia
0	3	0	C	909932	Negativicutes
0	3	0	C	580370	Zetaproteobacteria
0	2	0	C	183968	Thermococci
0	2	0	C	67799	Thermodesulfobacteria
0	2	0	C	203494	Verrucomicrobiae
0	2	0	C	32061	Chloroflexia
0	2	0	C	1737404	Tissierellia
0	2	0	C	1676648	Limnochordia
0	1	0	C	183980	Archaeoglobi
0	1	0	C	187857	Aquificae
0	1	0	C	649775	Synergistia
0	1	0	C	1962850	Calditrichae
0	1	0	C	204429	Chlamydiia
0	1	0	C	219685	Gemmatimonadetes
0	1	0	C	191410	Chlorobia
0	1	0	C	1937959	Saprospiria
0	1	0	C	475962	Caldilineae
0	1	0	C	908620	Nitriliruptoria
0	1	0	C	84998	Coriobacteriia
0	1	0	C	84995	Rubrobacteria
0	1	0	C	2008785	Hydrogenophilalia
77.17	303769	303769	U	0	unclassified
22.83	89852	67	R	1	root
22.81	89782	223	R1	131567	cellular organisms
22.73	89488	0	D	2759	Eukaryota
22.73	89488	0	D1	33154	Opisthokonta
22.73	89488	0	K	33208	Metazoa
22.73	89488	0	K1	6072	Eumetazoa
22.73	89488	0	K2	33213	Bilateria
22.73	89488	0	K3	33511	Deuterostomia
22.73	89488	0	P	7711	Chordata
22.73	89488	0	P1	89593	Craniata
22.73	89488	0	P2	7742	Vertebrata
22.73	89488	0	P3	7776	Gnathostomata
22.73	89488	0	P4	117570	Teleostomi
22.73	89488	0	P5	117571	Euteleostomi
22.73	89488	0	P6	8287	Sarcopterygii
22.73	89488	0	P7	1338369	Dipnotetrapodomorpha
22.73	89488	0	P8	32523	Tetrapoda
22.73	89488	0	P9	32524	Amniota
22.73	89488	0	C	40674	Mammalia
22.73	89488	0	C1	32525	Theria
22.73	89488	0	C2	9347	Eutheria
22.73	89488	0	C3	1437010	Boreoeutheria
22.73	89488	0	C4	314146	Euarchontoglires
22.73	89488	0	O	9443	Primates
22.73	89488	0	O1	376913	Haplorrhini
22.73	89488	0	O2	314293	Simiiformes
22.73	89488	0	O3	9526	Catarrhini
22.73	89488	0	O4	314295	Hominoidea
22.73	89488	0	F	9604	Hominidae
22.73	89488	0	F1	207598	Homininae
22.73	89488	0	G	9605	Homo
22.73	89488	89488	S	9606	Homo sapiens
0.02	70	0	D	2	Bacteria
0.01	32	0	P	1224	Proteobacteria
0.00	12	0	C	1236	Gammaproteobacteria
0.00	5	0	O	91347	Enterobacterales
0.00	4	3	F	543	Enterobacteriaceae
0.00	1	0	G	561	Escherichia
0.00	1	1	S	562	Escherichia coli
0.00	1	0	F	1903414	Morganellaceae
0.00	1	0	G	626	Xenorhabdus
0.00	1	1	S	40576	Xenorhabdus bovienii
0.00	3	0	O	72274	Pseudomonadales
0.00	3	0	F	135621	Pseudomonadaceae
0.00	3	1	G	286	Pseudomonas
0.00	2	0	G1	136843	Pseudomonas fluorescens group
0.00	2	2	S	294	Pseudomonas fluorescens
0.00	1	0	O	135622	Alteromonadales
0.00	1	0	F	267888	Pseudoalteromonadaceae
0.00	1	0	G	53246	Pseudoalteromonas
0.00	1	1	S	298657	Pseudoalteromonas spongiae
0.00	1	0	O	1706369	Cellvibrionales
0.00	1	0	F	1706371	Cellvibrionaceae
0.00	1	0	G	10	Cellvibrio
0.00	1	1	S	1987723	Cellvibrio sp. PSBB006
0.00	1	0	O	135623	Vibrionales
0.00	1	0	F	641	Vibrionaceae
0.00	1	1	G	662	Vibrio
0.00	1	0	O	135614	Xanthomonadales
0.00	1	0	F	32033	Xanthomonadaceae
0.00	1	0	G	83614	Luteimonas
0.00	1	1	S	1896164	Luteimonas sp. JM171
0.00	11	0	C	28211	Alphaproteobacteria
0.00	8	0	O	356	Rhizobiales
0.00	6	0	F	82115	Rhizobiaceae
0.00	6	0	F1	227290	Rhizobium/Agrobacterium group
0.00	5	0	G	379	Rhizobium
0.00	5	5	S	29449	Rhizobium etli
0.00	1	0	G	1525371	Neorhizobium
0.00	1	0	S	399	Neorhizobium galegae
0.00	1	0	S1	323656	Neorhizobium galegae bv. officinalis
0.00	1	1	S2	1028801	Neorhizobium galegae bv. officinalis bv. officinalis str. HAMBI 1141
0.00	1	0	F	119043	Rhodobiaceae
0.00	1	0	G	256616	Parvibaculum
0.00	1	0	S	256618	Parvibaculum lavamentivorans
0.00	1	1	S1	402881	Parvibaculum lavamentivorans DS-1
0.00	1	0	F	119045	Methylobacteriaceae
0.00	1	0	G	2282523	Methylorubrum
0.00	1	0	S	408	Methylorubrum extorquens
0.00	1	1	S1	661410	Methylorubrum extorquens DM4
0.00	3	0	O	204455	Rhodobacterales
0.00	3	0	F	31989	Rhodobacteraceae
0.00	1	1	G	265	Paracoccus
0.00	1	0	G	1609958	Confluentimicrobium
0.00	1	1	S	1609966	Confluentimicrobium sp. EMB200-NS6
0.00	1	0	G	159345	Roseibacterium
0.00	1	0	S	159346	Roseibacterium elongatum
0.00	1	1	S1	1294273	Roseibacterium elongatum DSM 19469
0.00	6	0	C	28216	Betaproteobacteria
0.00	4	0	O	80840	Burkholderiales
0.00	3	0	F	119060	Burkholderiaceae
0.00	2	0	G	32008	Burkholderia
0.00	1	0	G1	87882	Burkholderia cepacia complex
0.00	1	1	S	488729	Burkholderia metallica
0.00	1	1	S	640510	Burkholderia sp. CCGE1001
0.00	1	0	G	1822464	Paraburkholderia
0.00	1	0	S	412963	Paraburkholderia rhizoxinica
0.00	1	1	S1	882378	Paraburkholderia rhizoxinica HKI 454
0.00	1	0	F	506	Alcaligenaceae
0.00	1	0	G	222	Achromobacter
0.00	1	1	S	217203	Achromobacter spanius
0.00	1	0	O	32003	Nitrosomonadales
0.00	1	0	F	206379	Nitrosomonadaceae
0.00	1	0	G	914	Nitrosomonas
0.00	1	1	S	44574	Nitrosomonas communis
0.00	1	0	O	206389	Rhodocyclales
0.00	1	0	F	2008794	Zoogloeaceae
0.00	1	0	G	12960	Azoarcus
0.00	1	1	S	41977	Azoarcus communis
0.00	3	0	P1	68525	delta/epsilon subdivisions
0.00	3	0	C	28221	Deltaproteobacteria
0.00	2	0	O	213118	Desulfobacterales
0.00	2	0	F	213121	Desulfobulbaceae
0.00	2	0	G	53318	Desulfocapsa
0.00	2	0	S	65555	Desulfocapsa sulfexigens
0.00	2	2	S1	1167006	Desulfocapsa sulfexigens DSM 10523
0.00	1	0	O	213115	Desulfovibrionales
0.00	1	0	F	194924	Desulfovibrionaceae
0.00	1	0	G	2035811	Pseudodesulfovibrio
0.00	1	1	S	57320	Pseudodesulfovibrio profundus
0.01	28	0	D1	1783272	Terrabacteria group
0.00	14	0	P	201174	Actinobacteria
0.00	14	0	C	1760	Actinobacteria
0.00	8	0	O	85011	Streptomycetales
0.00	8	0	F	2062	Streptomycetaceae
0.00	8	0	G	1883	Streptomyces
0.00	6	6	S	1837283	Streptomyces sp. S8
0.00	2	2	S	1912	Streptomyces hygroscopicus
0.00	3	0	O	85007	Corynebacteriales
0.00	2	0	F	1762	Mycobacteriaceae
0.00	2	2	G	1763	Mycobacterium
0.00	1	0	F	1653	Corynebacteriaceae
0.00	1	0	G	1716	Corynebacterium
0.00	1	1	S	1718	Corynebacterium glutamicum
0.00	1	0	O	85008	Micromonosporales
0.00	1	0	F	28056	Micromonosporaceae
0.00	1	0	G	1873	Micromonospora
0.00	1	1	S	709883	Micromonospora zamorensis
0.00	1	0	O	85009	Propionibacteriales
0.00	1	0	F	31957	Propionibacteriaceae
0.00	1	0	G	72763	Tessaracoccus
0.00	1	1	S	1332264	Tessaracoccus aquimaris
0.00	1	0	O	85013	Frankiales
0.00	1	0	F	74712	Frankiaceae
0.00	1	0	G	1854	Frankia
0.00	1	1	S	106370	Frankia casuarinae
0.00	10	0	P	1239	Firmicutes
0.00	6	0	C	91061	Bacilli
0.00	4	0	O	1385	Bacillales
0.00	3	0	F	186822	Paenibacillaceae
0.00	3	0	G	44249	Paenibacillus
0.00	2	2	S	1870820	Paenibacillus ihbetae
0.00	1	1	S	1566358	Paenibacillus sp. IHBB 10380
0.00	1	0	F	186817	Bacillaceae
0.00	1	0	G	1386	Bacillus
0.00	1	0	G1	653685	Bacillus subtilis group
0.00	1	0	G2	1938374	Bacillus amyloliquefaciens group
0.00	1	1	S	1390	Bacillus amyloliquefaciens
0.00	2	0	O	186826	Lactobacillales
0.00	2	0	F	33958	Lactobacillaceae
0.00	2	0	G	1578	Lactobacillus
0.00	1	1	S	148814	Lactobacillus kunkeei
0.00	1	1	S	1589	Lactobacillus pentosus
0.00	4	0	C	186801	Clostridia
0.00	4	0	O	186802	Clostridiales
0.00	1	0	F	31979	Clostridiaceae
0.00	1	0	G	1485	Clostridium
0.00	1	1	S	641107	Clostridium sp. DL-VIII
0.00	1	0	F	186803	Lachnospiraceae
0.00	1	0	G	830	Butyrivibrio
0.00	1	1	S	185008	Butyrivibrio hungatei
0.00	1	0	F	186806	Eubacteriaceae
0.00	1	0	G	1730	Eubacterium
0.00	1	1	S	1736	Eubacterium limosum
0.00	1	0	F	2304686	Hungateiclostridiaceae
0.00	1	0	G	1508657	Ruminiclostridium
0.00	1	0	S	1521	Ruminiclostridium cellulolyticum
0.00	1	1	S1	394503	Ruminiclostridium cellulolyticum H10
0.00	4	0	D2	1798711	Cyanobacteria/Melainabacteria group
0.00	4	0	P	1117	Cyanobacteria
0.00	3	0	P1	1301283	Oscillatoriophycideae
0.00	3	0	O	1118	Chroococcales
0.00	2	0	F	1890449	Microcystaceae
0.00	2	0	G	1125	Microcystis
0.00	2	0	S	1126	Microcystis aeruginosa
0.00	2	2	S1	449447	Microcystis aeruginosa NIES-843
0.00	1	0	F	1890464	Chroococcaceae
0.00	1	0	G	268175	Chondrocystis
0.00	1	1	S	2005460	Chondrocystis sp. NIES-4102
0.00	1	0	O	1161	Nostocales
0.00	1	0	F	1162	Nostocaceae
0.00	1	0	G	1177	Nostoc
0.00	1	1	S	317936	Nostoc sp. PCC 7107
0.00	9	0	D1	1783270	FCB group
0.00	9	0	D2	68336	Bacteroidetes/Chlorobi group
0.00	9	0	P	976	Bacteroidetes
0.00	6	0	C	117743	Flavobacteriia
0.00	6	0	O	200644	Flavobacteriales
0.00	6	0	F	49546	Flavobacteriaceae
0.00	2	0	G	1016	Capnocytophaga
0.00	2	2	S	209053	Capnocytophaga sp. ChDC OS43
0.00	2	0	G	308865	Elizabethkingia
0.00	1	1	S	1756149	Elizabethkingia bruuniana
0.00	1	1	S	1756150	Elizabethkingia ursingii
0.00	1	0	G	237	Flavobacterium
0.00	1	1	S	96345	Flavobacterium psychrophilum
0.00	1	0	G	52959	Polaribacter
0.00	1	1	S	1312072	Polaribacter sp. SA4-12
0.00	2	0	C	768503	Cytophagia
0.00	2	0	O	768507	Cytophagales
0.00	2	0	F	89373	Cytophagaceae
0.00	2	0	G	861914	Fibrella
0.00	2	0	S	651143	Fibrella aestuarina
0.00	2	2	S1	1166018	Fibrella aestuarina BUZ 2
0.00	1	0	C	1853228	Chitinophagia
0.00	1	0	O	1853229	Chitinophagales
0.00	1	0	F	563835	Chitinophagaceae
0.00	1	0	G	649460	Filimonas
0.00	1	1	S	477680	Filimonas lacunae
0.00	1	0	P	508458	Synergistetes
0.00	1	0	C	649775	Synergistia
0.00	1	0	O	649776	Synergistales
0.00	1	0	F	649777	Synergistaceae
0.00	1	0	G	508459	Cloacibacillus
0.00	1	1	S	1197717	Cloacibacillus porcorum
0.00	1	0	D	2157	Archaea
0.00	1	0	P	28890	Euryarchaeota
0.00	1	0	P1	2290931	Stenosarchaea group
0.00	1	0	C	183963	Halobacteria
0.00	1	0	O	1644060	Natrialbales
0.00	1	0	F	1644061	Natrialbaceae
0.00	1	0	G	88723	Natrinema
0.00	1	0	S	69525	Natrinema pellirubrum
0.00	1	1	S1	797303	Natrinema pellirubrum DSM 15624
0.00	3	0	D	10239	Viruses
0.00	3	0	D1	35237	dsDNA viruses, no RNA stage
0.00	3	0	O	28883	Caudovirales
0.00	2	0	F	10662	Myoviridae
0.00	2	0	G	1980928	Sep1virus
0.00	2	0	S	1980931	Staphylococcus virus IPLAC1C
0.00	2	2	S1	1572704	Staphylococcus phage phiIPLA-C1C
0.00	1	0	F	10699	Siphoviridae
0.00	1	0	G	1982251	Pa6virus
0.00	1	0	S	1982266	Propionibacterium virus P100D
0.00	1	1	S1	1229789	Propionibacterium phage P100D
84.50	544215	544215	U	0	unclassified
15.50	99860	47	R	1	root
15.50	99812	237	R1	131567	cellular organisms
15.45	99488	0	D	2759	Eukaryota
15.45	99488	0	D1	33154	Opisthokonta
15.45	99488	0	K	33208	Metazoa
15.45	99488	0	K1	6072	Eumetazoa
15.45	99488	0	K2	33213	Bilateria
15.45	99488	0	K3	33511	Deuterostomia
15.45	99488	0	P	7711	Chordata
15.45	99488	0	P1	89593	Craniata
15.45	99488	0	P2	7742	Vertebrata
15.45	99488	0	P3	7776	Gnathostomata
15.45	99488	0	P4	117570	Teleostomi
15.45	99488	0	P5	117571	Euteleostomi
15.45	99488	0	P6	8287	Sarcopterygii
15.45	99488	0	P7	1338369	Dipnotetrapodomorpha
15.45	99488	0	P8	32523	Tetrapoda
15.45	99488	0	P9	32524	Amniota
15.45	99488	0	C	40674	Mammalia
15.45	99488	0	C1	32525	Theria
15.45	99488	0	C2	9347	Eutheria
15.45	99488	0	C3	1437010	Boreoeutheria
15.45	99488	0	C4	314146	Euarchontoglires
15.45	99488	0	O	9443	Primates
15.45	99488	0	O1	376913	Haplorrhini
15.45	99488	0	O2	314293	Simiiformes
15.45	99488	0	O3	9526	Catarrhini
15.45	99488	0	O4	314295	Hominoidea
15.45	99488	0	F	9604	Hominidae
15.45	99488	0	F1	207598	Homininae
15.45	99488	0	G	9605	Homo
15.45	99488	99488	S	9606	Homo sapiens
0.01	87	0	D	2	Bacteria
0.01	52	0	P	1224	Proteobacteria
0.00	18	0	C	28211	Alphaproteobacteria
0.00	9	0	O	356	Rhizobiales
0.00	4	0	F	82115	Rhizobiaceae
0.00	3	0	F1	227290	Rhizobium/Agrobacterium group
0.00	3	0	G	379	Rhizobium
0.00	3	3	S	29449	Rhizobium etli
0.00	1	0	G	34019	Liberibacter
0.00	1	0	S	309868	Candidatus Liberibacter americanus
0.00	1	1	S1	1261131	Candidatus Liberibacter americanus str. Sao Paulo
0.00	2	0	F	119045	Methylobacteriaceae
0.00	2	0	G	407	Methylobacterium
0.00	2	2	S	426117	Methylobacterium sp. 4-46
0.00	1	0	F	31993	Methylocystaceae
0.00	1	0	G	425	Methylosinus
0.00	1	0	S	426	Methylosinus trichosporium
0.00	1	1	S1	595536	Methylosinus trichosporium OB3b
0.00	1	0	F	41294	Bradyrhizobiaceae
0.00	1	0	G	374	Bradyrhizobium
0.00	1	1	S	1355477	Bradyrhizobium diazoefficiens
0.00	1	0	F	45401	Hyphomicrobiaceae
0.00	1	0	G	81	Hyphomicrobium
0.00	1	1	S	717785	Hyphomicrobium sp. MC1
0.00	7	0	O	204441	Rhodospirillales
0.00	7	0	F	41295	Rhodospirillaceae
0.00	7	0	G	168934	Thalassospira
0.00	7	0	S	220697	Thalassospira xiamenensis
0.00	7	7	S1	1123366	Thalassospira xiamenensis M-5 = DSM 17429
0.00	2	0	O	204457	Sphingomonadales
0.00	2	0	F	41297	Sphingomonadaceae
0.00	1	0	G	13687	Sphingomonas
0.00	1	1	S	1921510	Sphingomonas sp. JJ-A5
0.00	1	0	G	165695	Sphingobium
0.00	1	0	S	46429	Sphingobium chlorophenolicum
0.00	1	1	S1	690566	Sphingobium chlorophenolicum L-1
0.00	18	0	C	28216	Betaproteobacteria
0.00	18	0	O	80840	Burkholderiales
0.00	14	0	F	80864	Comamonadaceae
0.00	14	0	G	12916	Acidovorax
0.00	12	0	S	80867	Acidovorax avenae
0.00	12	12	S1	80870	Acidovorax avenae subsp. avenae
0.00	2	2	S	232721	Acidovorax sp. JS42
0.00	2	0	F	506	Alcaligenaceae
0.00	2	0	G	507	Alcaligenes
0.00	2	2	S	511	Alcaligenes faecalis
0.00	2	0	F	119060	Burkholderiaceae
0.00	1	1	G	48736	Ralstonia
0.00	1	0	G	93217	Pandoraea
0.00	1	1	S	93219	Pandoraea norimbergensis
0.00	11	0	C	1236	Gammaproteobacteria
0.00	3	0	O	135625	Pasteurellales
0.00	3	0	F	712	Pasteurellaceae
0.00	3	0	F1	1524964	unclassified Pasteurellaceae
0.00	3	0	F2	67757	unclassified Pasteurellaceae (miscellaneous)
0.00	3	3	S	1679001	Pasteurellaceae bacterium NI1060
0.00	2	0	O	72274	Pseudomonadales
0.00	1	0	F	468	Moraxellaceae
0.00	1	0	G	469	Acinetobacter
0.00	1	1	S	487316	Acinetobacter soli
0.00	1	0	F	135621	Pseudomonadaceae
0.00	1	0	G	286	Pseudomonas
0.00	1	0	G1	136841	Pseudomonas aeruginosa group
0.00	1	1	S	287	Pseudomonas aeruginosa
0.00	2	0	O	135622	Alteromonadales
0.00	1	0	F	72275	Alteromonadaceae
0.00	1	0	G	226	Alteromonas
0.00	1	1	S	589873	Alteromonas australica
0.00	1	0	F	267890	Shewanellaceae
0.00	1	1	G	22	Shewanella
0.00	1	0	O	135619	Oceanospirillales
0.00	1	0	F	224372	Alcanivoracaceae
0.00	1	1	G	59753	Alcanivorax
0.00	1	0	O	91347	Enterobacterales
0.00	1	0	F	1903410	Pectobacteriaceae
0.00	1	0	G	204037	Dickeya
0.00	1	1	S	556	Dickeya chrysanthemi
0.00	1	0	O	135623	Vibrionales
0.00	1	0	F	641	Vibrionaceae
0.00	1	0	G	662	Vibrio
0.00	1	1	S	666	Vibrio cholerae
0.00	1	0	O	135624	Aeromonadales
0.00	1	0	F	84642	Aeromonadaceae
0.00	1	0	G	129577	Oceanimonas
0.00	1	1	S	511062	Oceanimonas sp. GK1
0.00	5	0	P1	68525	delta/epsilon subdivisions
0.00	5	0	C	28221	Deltaproteobacteria
0.00	4	0	O	29	Myxococcales
0.00	4	0	O1	80811	Cystobacterineae
0.00	4	0	F	31	Myxococcaceae
0.00	4	0	G	32	Myxococcus
0.00	3	0	S	33	Myxococcus fulvus
0.00	3	3	S1	1334629	Myxococcus fulvus 124B02
0.00	1	0	S	34	Myxococcus xanthus
0.00	1	1	S1	246197	Myxococcus xanthus DK 1622
0.00	1	0	O	69541	Desulfuromonadales
0.00	1	0	F	213421	Desulfuromonadaceae
0.00	1	0	G	890	Desulfuromonas
0.00	1	1	S	1603606	Desulfuromonas soudanensis
0.00	24	0	D1	1783272	Terrabacteria group
0.00	20	0	P	201174	Actinobacteria
0.00	20	0	C	1760	Actinobacteria
0.00	7	0	O	85006	Micrococcales
0.00	2	0	F	85022	Jonesiaceae
0.00	2	0	G	43673	Jonesia
0.00	2	2	S	43674	Jonesia denitrificans
0.00	2	0	F	145357	Dermacoccaceae
0.00	2	0	G	57495	Dermacoccus
0.00	2	2	S	1274	Dermacoccus nishinomiyaensis
0.00	1	0	F	1268	Micrococcaceae
0.00	1	0	G	1663	Arthrobacter
0.00	1	1	S	2020486	Arthrobacter sp. YN
0.00	1	0	F	85020	Dermabacteraceae
0.00	1	0	G	43668	Brachybacterium
0.00	1	1	S	2017485	Brachybacterium sp. VR2415
0.00	1	0	F	85023	Microbacteriaceae
0.00	1	0	G	33882	Microbacterium
0.00	1	1	S	370764	Microbacterium pygmaeum
0.00	7	0	O	85011	Streptomycetales
0.00	7	0	F	2062	Streptomycetaceae
0.00	7	1	G	1883	Streptomyces
0.00	2	2	S	2083284	Streptomyces sp. CB09001
0.00	1	1	S	193462	Streptomyces niveus
0.00	1	1	S	38300	Streptomyces pristinaespiralis
0.00	1	1	S	1926	Streptomyces reticuli
0.00	1	1	S	2135430	Streptomyces sp. P3
0.00	2	0	O	85007	Corynebacteriales
0.00	1	0	F	1653	Corynebacteriaceae
0.00	1	0	G	1716	Corynebacterium
0.00	1	0	S	169292	Corynebacterium aurimucosum
0.00	1	1	S1	548476	Corynebacterium aurimucosum ATCC 700975
0.00	1	0	F	1762	Mycobacteriaceae
0.00	1	0	G	1763	Mycobacterium
0.00	1	1	S	1879023	Mycobacterium sp. djl-10
0.00	2	0	O	85010	Pseudonocardiales
0.00	2	1	F	2070	Pseudonocardiaceae
0.00	1	0	G	1813	Amycolatopsis
0.00	1	1	S	1804986	Amycolatopsis albispora
0.00	1	0	O	85004	Bifidobacteriales
0.00	1	0	F	31953	Bifidobacteriaceae
0.00	1	0	G	1678	Bifidobacterium
0.00	1	1	S	28025	Bifidobacterium animalis
0.00	1	0	O	85012	Streptosporangiales
0.00	1	0	F	2004	Streptosporangiaceae
0.00	1	0	G	2000	Streptosporangium
0.00	1	0	S	2001	Streptosporangium roseum
0.00	1	1	S1	479432	Streptosporangium roseum DSM 43021
0.00	3	0	D2	1798711	Cyanobacteria/Melainabacteria group
0.00	3	0	P	1117	Cyanobacteria
0.00	2	0	O	1161	Nostocales
0.00	2	0	F	1162	Nostocaceae
0.00	2	0	G	1177	Nostoc
0.00	2	0	S	272131	Nostoc punctiforme
0.00	2	2	S1	63737	Nostoc punctiforme PCC 73102
0.00	1	0	O	1890424	Synechococcales
0.00	1	0	F	1890438	Leptolyngbyaceae
0.00	1	0	G	47251	Leptolyngbya
0.00	1	1	S	1080068	Leptolyngbya sp. O-77
0.00	1	0	P	1239	Firmicutes
0.00	1	0	C	91061	Bacilli
0.00	1	0	O	186826	Lactobacillales
0.00	1	0	F	33958	Lactobacillaceae
0.00	1	0	G	1578	Lactobacillus
0.00	1	1	S	83683	Lactobacillus amylolyticus
0.00	8	0	D1	1783270	FCB group
0.00	8	0	D2	68336	Bacteroidetes/Chlorobi group
0.00	6	0	P	976	Bacteroidetes
0.00	2	0	C	117743	Flavobacteriia
0.00	2	0	O	200644	Flavobacteriales
0.00	2	0	F	49546	Flavobacteriaceae
0.00	1	0	G	237	Flavobacterium
0.00	1	1	S	996	Flavobacterium columnare
0.00	1	0	G	252356	Maribacter
0.00	1	1	S	1250153	Maribacter sp. MAR_2009_60
0.00	2	0	C	200643	Bacteroidia
0.00	2	0	O	171549	Bacteroidales
0.00	2	0	F	815	Bacteroidaceae
0.00	2	0	G	816	Bacteroides
0.00	1	1	S	817	Bacteroides fragilis
0.00	1	0	S	357276	Bacteroides dorei
0.00	1	1	S1	997877	Bacteroides dorei CL03T12C01
0.00	2	0	C	768503	Cytophagia
0.00	2	0	O	768507	Cytophagales
0.00	2	0	F	89373	Cytophagaceae
0.00	1	0	G	107	Spirosoma
0.00	1	1	S	2057025	Spirosoma pollinicola
0.00	1	0	G	2173039	Arcticibacterium
0.00	1	1	S	1784714	Arcticibacterium luteifluviistationis
0.00	2	0	P	1090	Chlorobi
0.00	2	0	C	191410	Chlorobia
0.00	2	0	O	191411	Chlorobiales
0.00	2	0	F	191412	Chlorobiaceae
0.00	2	0	F1	274493	Chlorobium/Pelodictyon group
0.00	2	0	G	1091	Chlorobium
0.00	2	0	S	1094	Chlorobium phaeovibrioides
0.00	2	2	S1	290318	Chlorobium phaeovibrioides DSM 265
0.00	1	0	D1	1783257	PVC group
0.00	1	0	P	203682	Planctomycetes
0.00	1	0	C	203683	Planctomycetia
0.00	1	0	O	112	Planctomycetales
0.00	1	0	F	126	Planctomycetaceae
0.00	1	0	G	1649480	Planctopirus
0.00	1	0	S	120	Planctopirus limnophila
0.00	1	1	S1	521674	Planctopirus limnophila DSM 3776
0.00	1	0	P	203691	Spirochaetes
0.00	1	0	C	203692	Spirochaetia
0.00	1	0	C1	1643688	Leptospirales
0.00	1	0	F	170	Leptospiraceae
0.00	1	0	G	171	Leptospira
0.00	1	1	S	173	Leptospira interrogans
0.00	1	0	P	200783	Aquificae
0.00	1	0	C	187857	Aquificae
0.00	1	0	O	32069	Aquificales
0.00	1	0	F	224027	Hydrogenothermaceae
0.00	1	0	G	212790	Sulfurihydrogenibium
0.00	1	0	S	309806	Sulfurihydrogenibium azorense
0.00	1	1	S1	204536	Sulfurihydrogenibium azorense Az-Fu1
0.00	1	0	D	10239	Viruses
0.00	1	0	D1	35237	dsDNA viruses, no RNA stage
0.00	1	0	O	28883	Caudovirales
0.00	1	0	F	10662	Myoviridae
0.00	1	0	F1	1198136	Tevenvirinae
0.00	1	1	G	1914165	Js98virus
73.12	909656	909656	U	0	unclassified
26.88	334370	176	R	1	root
26.86	334189	826	R1	131567	cellular organisms
26.78	333112	0	D	2759	Eukaryota
26.78	333112	0	D1	33154	Opisthokonta
26.78	333112	0	K	33208	Metazoa
26.78	333112	0	K1	6072	Eumetazoa
26.78	333112	0	K2	33213	Bilateria
26.78	333112	0	K3	33511	Deuterostomia
26.78	333112	0	P	7711	Chordata
26.78	333112	0	P1	89593	Craniata
26.78	333112	0	P2	7742	Vertebrata
26.78	333112	0	P3	7776	Gnathostomata
26.78	333112	0	P4	117570	Teleostomi
26.78	333112	0	P5	117571	Euteleostomi
26.78	333112	0	P6	8287	Sarcopterygii
26.78	333112	0	P7	1338369	Dipnotetrapodomorpha
26.78	333112	0	P8	32523	Tetrapoda
26.78	333112	0	P9	32524	Amniota
26.78	333112	0	C	40674	Mammalia
26.78	333112	0	C1	32525	Theria
26.78	333112	0	C2	9347	Eutheria
26.78	333112	0	C3	1437010	Boreoeutheria
26.78	333112	0	C4	314146	Euarchontoglires
26.78	333112	0	O	9443	Primates
26.78	333112	0	O1	376913	Haplorrhini
26.78	333112	0	O2	314293	Simiiformes
26.78	333112	0	O3	9526	Catarrhini
26.78	333112	0	O4	314295	Hominoidea
26.78	333112	0	F	9604	Hominidae
26.78	333112	0	F1	207598	Homininae
26.78	333112	0	G	9605	Homo
26.78	333112	333112	S	9606	Homo sapiens
0.02	243	0	D	2	Bacteria
0.01	126	0	P	1224	Proteobacteria
0.00	53	0	C	1236	Gammaproteobacteria
0.00	22	0	O	72274	Pseudomonadales
0.00	19	0	F	135621	Pseudomonadaceae
0.00	19	1	G	286	Pseudomonas
0.00	7	0	G1	136849	Pseudomonas syringae group
0.00	7	7	S	33069	Pseudomonas viridiflava
0.00	4	0	G1	136841	Pseudomonas aeruginosa group
0.00	4	4	S	287	Pseudomonas aeruginosa
0.00	2	2	G1	136845	Pseudomonas putida group
0.00	2	2	S	191390	Pseudomonas palleroniana
0.00	1	1	S	2018067	Pseudomonas sp. FDAARGOS_380
0.00	1	0	G1	136842	Pseudomonas chlororaphis group
0.00	1	1	S	587753	Pseudomonas chlororaphis
0.00	1	1	S	1534110	Pseudomonas sp. DR 5-09
0.00	3	0	F	468	Moraxellaceae
0.00	2	1	G	497	Psychrobacter
0.00	1	1	S	571800	Psychrobacter sp. G
0.00	1	0	G	469	Acinetobacter
0.00	1	1	G1	909768	Acinetobacter calcoaceticus/baumannii complex
0.00	12	0	O	91347	Enterobacterales
0.00	10	7	F	543	Enterobacteriaceae
0.00	1	0	G	547	Enterobacter
0.00	1	1	S	1692238	Enterobacter sp. FY-07
0.00	1	0	F1	191675	unclassified Enterobacteriaceae
0.00	1	0	F2	36866	unclassified Enterobacteriaceae (miscellaneous)
0.00	1	1	S	891974	Plautia stali symbiont
0.00	1	0	G	561	Escherichia
0.00	1	1	S	562	Escherichia coli
0.00	1	0	F	1903410	Pectobacteriaceae
0.00	1	0	G	122277	Pectobacterium
0.00	1	1	S	2042057	Pectobacterium polaris
0.00	1	0	F	1903416	Budviciaceae
0.00	1	0	G	82980	Leminorella
0.00	1	1	S	158841	Leminorella richardii
0.00	5	0	O	135619	Oceanospirillales
0.00	3	0	F	135620	Oceanospirillaceae
0.00	2	0	G	28253	Marinomonas
0.00	1	0	S	119864	Marinomonas mediterranea
0.00	1	1	S1	717774	Marinomonas mediterranea MMB-1
0.00	1	1	S	178399	Marinomonas primoryensis
0.00	1	0	G	1537406	Bacterioplanes
0.00	1	1	S	1249553	Bacterioplanes sanyensis
0.00	2	0	F	28256	Halomonadaceae
0.00	2	0	G	42054	Chromohalobacter
0.00	2	0	S	158080	Chromohalobacter salexigens
0.00	2	2	S1	290398	Chromohalobacter salexigens DSM 3043
0.00	4	0	O	135622	Alteromonadales
0.00	1	0	F	72275	Alteromonadaceae
0.00	1	1	G	2742	Marinobacter
0.00	1	0	F	267888	Pseudoalteromonadaceae
0.00	1	0	G	53246	Pseudoalteromonas
0.00	1	0	S	28107	Pseudoalteromonas espejiana
0.00	1	1	S1	1314869	Pseudoalteromonas espejiana DSM 9414
0.00	1	0	F	267890	Shewanellaceae
0.00	1	0	G	22	Shewanella
0.00	1	1	S	38313	Shewanella algae
0.00	1	0	F	267894	Psychromonadaceae
0.00	1	0	G	67572	Psychromonas
0.00	1	0	S	357794	Psychromonas ingrahamii
0.00	1	1	S1	357804	Psychromonas ingrahamii 37
0.00	3	0	O	135614	Xanthomonadales
0.00	3	1	F	32033	Xanthomonadaceae
0.00	1	0	G	68	Lysobacter
0.00	1	1	S	69	Lysobacter enzymogenes
0.00	1	0	G	40323	Stenotrophomonas
0.00	1	0	G1	995085	Stenotrophomonas maltophilia group
0.00	1	1	S	40324	Stenotrophomonas maltophilia
0.00	2	0	O	135623	Vibrionales
0.00	2	0	F	641	Vibrionaceae
0.00	2	0	G	662	Vibrio
0.00	2	2	S	672	Vibrio vulnificus
0.00	1	0	O	135613	Chromatiales
0.00	1	0	F	1046	Chromatiaceae
0.00	1	0	G	1227	Nitrosococcus
0.00	1	0	S	473531	Nitrosococcus watsonii
0.00	1	1	S1	105559	Nitrosococcus watsonii C-113
0.00	1	0	O	135624	Aeromonadales
0.00	1	0	F	84642	Aeromonadaceae
0.00	1	0	G	43947	Tolumonas
0.00	1	0	S	43948	Tolumonas auensis
0.00	1	1	S1	595494	Tolumonas auensis DSM 9187
0.00	1	0	O	1240482	Orbales
0.00	1	0	F	1240483	Orbaceae
0.00	1	0	G	1193503	Gilliamella
0.00	1	1	S	1196095	Gilliamella apicola
0.00	1	0	O	1692040	Acidiferrobacterales
0.00	1	0	F	1692041	Acidiferrobacteraceae
0.00	1	0	G	986106	Acidiferrobacter
0.00	1	1	S	1281578	Acidiferrobacter sp. SPIII_3
0.00	1	0	O	1934945	Immundisolibacterales
0.00	1	0	F	1934946	Immundisolibacteraceae
0.00	1	0	G	1934947	Immundisolibacter
0.00	1	1	S	1810504	Immundisolibacter cernigliae
0.00	43	0	C	28211	Alphaproteobacteria
0.00	25	0	O	356	Rhizobiales
0.00	20	0	F	82115	Rhizobiaceae
0.00	20	0	F1	227290	Rhizobium/Agrobacterium group
0.00	18	0	G	379	Rhizobium
0.00	17	17	S	29449	Rhizobium etli
0.00	1	1	S	2028343	Rhizobium sp. 11515TR
0.00	2	0	G	357	Agrobacterium
0.00	2	0	S	373	Agrobacterium vitis
0.00	2	2	S1	311402	Agrobacterium vitis S4
0.00	3	0	F	69277	Phyllobacteriaceae
0.00	2	0	G	68287	Mesorhizobium
0.00	2	0	S	39645	Mesorhizobium ciceri
0.00	2	2	S1	682633	Mesorhizobium ciceri ca181
0.00	1	0	G	274591	Hoeflea
0.00	1	1	S	1620421	Hoeflea sp. IMCC20628
0.00	1	0	F	41294	Bradyrhizobiaceae
0.00	1	0	G	1073	Rhodopseudomonas
0.00	1	0	S	1076	Rhodopseudomonas palustris
0.00	1	1	S1	316055	Rhodopseudomonas palustris BisA53
0.00	1	0	O1	119042	unclassified Rhizobiales
0.00	1	0	G	1572860	Hartmannibacter
0.00	1	1	S	1482074	Hartmannibacter diazotrophicus
0.00	5	0	O	204441	Rhodospirillales
0.00	4	0	F	433	Acetobacteraceae
0.00	4	0	G	434	Acetobacter
0.00	4	4	S	1076596	Acetobacter persici
0.00	1	0	F	41295	Rhodospirillaceae
0.00	1	0	G	13134	Magnetospirillum
0.00	1	0	S	55518	Magnetospirillum gryphiswaldense
0.00	1	0	S1	431944	Magnetospirillum gryphiswaldense MSR-1
0.00	1	1	S2	1430440	Magnetospirillum gryphiswaldense MSR-1 v2
0.00	4	0	O	204458	Caulobacterales
0.00	4	0	F	76892	Caulobacteraceae
0.00	3	0	G	20	Phenylobacterium
0.00	3	0	S	284016	Phenylobacterium zucineum
0.00	3	3	S1	450851	Phenylobacterium zucineum HLK1
0.00	1	0	G	41275	Brevundimonas
0.00	1	1	S	293	Brevundimonas diminuta
0.00	3	0	O	204455	Rhodobacterales
0.00	3	0	F	31989	Rhodobacteraceae
0.00	1	0	G	354203	Yangia
0.00	1	1	S	1792508	Yangia sp. CCB-MM3
0.00	1	0	G	478070	Labrenzia
0.00	1	1	S	187304	Labrenzia aggregata
0.00	1	0	G	92944	Ketogulonicigenium
0.00	1	1	S	92947	Ketogulonicigenium robustum
0.00	3	0	O	204457	Sphingomonadales
0.00	2	0	F	335929	Erythrobacteraceae
0.00	2	0	G	1041	Erythrobacter
0.00	2	2	S	192812	Erythrobacter flavus
0.00	1	0	F	41297	Sphingomonadaceae
0.00	1	0	G	165696	Novosphingobium
0.00	1	1	S	1016987	Novosphingobium sp. THN1
0.00	3	0	O	1921002	Holosporales
0.00	3	0	F	2100208	Caedimonadaceae
0.00	3	0	G	1509243	Candidatus Nucleicultrix
0.00	3	0	S	1509244	Candidatus Nucleicultrix amoebiphila
0.00	3	3	S1	1414854	Candidatus Nucleicultrix amoebiphila FS5
0.00	24	0	C	28216	Betaproteobacteria
0.00	18	0	O	80840	Burkholderiales
0.00	10	0	F	119060	Burkholderiaceae
0.00	6	0	G	32008	Burkholderia
0.00	5	0	G1	87882	Burkholderia cepacia complex
0.00	3	3	S	60552	Burkholderia vietnamiensis
0.00	2	2	S	1637869	Burkholderia sp. MSMB0856
0.00	1	0	G1	111527	pseudomallei group
0.00	1	1	S	1385591	Burkholderia sp. BDU6
0.00	2	0	G	1822464	Paraburkholderia
0.00	2	0	S	261302	Paraburkholderia phytofirmans
0.00	2	2	S1	398527	Paraburkholderia phytofirmans PsJN
0.00	1	0	G	93217	Pandoraea
0.00	1	1	S	93221	Pandoraea pulmonicola
0.00	1	1	G	106589	Cupriavidus
0.00	4	0	F	80864	Comamonadaceae
0.00	2	0	G	28065	Rhodoferax
0.00	2	2	S	81479	Rhodoferax antarcticus
0.00	2	0	G	665874	Limnohabitans
0.00	2	2	S	1678128	Limnohabitans sp. 63ED37-2
0.00	3	0	F	506	Alcaligenaceae
0.00	2	0	G	517	Bordetella
0.00	2	2	S	103855	Bordetella hinzii
0.00	1	0	G	222	Achromobacter
0.00	1	1	S	217203	Achromobacter spanius
0.00	1	0	O1	119065	unclassified Burkholderiales
0.00	1	0	O2	224471	Burkholderiales Genera incertae sedis
0.00	1	0	G	93681	Roseateles
0.00	1	1	S	76731	Roseateles depolymerans
0.00	2	0	O	32003	Nitrosomonadales
0.00	2	0	F	90627	Gallionellaceae
0.00	2	0	G	96	Gallionella
0.00	2	0	S	370405	Gallionella capsiferriformans
0.00	2	2	S1	395494	Gallionella capsiferriformans ES-2
0.00	2	0	O	206389	Rhodocyclales
0.00	1	0	F	75787	Rhodocyclaceae
0.00	1	0	G	551759	Aromatoleum
0.00	1	0	S	551760	Aromatoleum aromaticum
0.00	1	1	S1	76114	Aromatoleum aromaticum EbN1
0.00	1	0	F	2008794	Zoogloeaceae
0.00	1	0	G	33057	Thauera
0.00	1	1	S	2005884	Thauera sp. K11
0.00	1	0	C1	119066	unclassified Betaproteobacteria
0.00	1	0	G	189384	Candidatus Tremblaya
0.00	1	1	S	189385	Candidatus Tremblaya princeps
0.00	1	0	O	206351	Neisseriales
0.00	1	0	F	481	Neisseriaceae
0.00	1	0	G	482	Neisseria
0.00	1	1	S	1853278	Neisseria sp. 10023
0.00	6	0	P1	68525	delta/epsilon subdivisions
0.00	4	0	C	28221	Deltaproteobacteria
0.00	4	0	O	213118	Desulfobacterales
0.00	4	0	F	213119	Desulfobacteraceae
0.00	4	0	G	2295	Desulfobacterium
0.00	4	0	S	2296	Desulfobacterium autotrophicum
0.00	4	4	S1	177437	Desulfobacterium autotrophicum HRM2
0.00	2	0	C	29547	Epsilonproteobacteria
0.00	2	0	O	213849	Campylobacterales
0.00	1	0	F	72293	Helicobacteraceae
0.00	1	0	G	209	Helicobacter
0.00	1	1	S	76936	Helicobacter typhlonius
0.00	1	0	F	72294	Campylobacteraceae
0.00	1	0	G	194	Campylobacter
0.00	1	0	S	260714	Campylobacter insulaenigrae
0.00	1	1	S1	1031564	Campylobacter insulaenigrae NCTC 12927
0.01	86	0	D1	1783272	Terrabacteria group
0.00	44	0	P	201174	Actinobacteria
0.00	43	1	C	1760	Actinobacteria
0.00	15	0	O	85006	Micrococcales
0.00	12	0	F	85023	Microbacteriaceae
0.00	11	0	G	1705353	Aurantimicrobium
0.00	11	11	S	708131	Aurantimicrobium minutum
0.00	1	0	G	33882	Microbacterium
0.00	1	1	S	300019	Microbacterium paludicola
0.00	1	0	F	85016	Cellulomonadaceae
0.00	1	0	G	1707	Cellulomonas
0.00	1	0	S	1711	Cellulomonas flavigena
0.00	1	1	S1	446466	Cellulomonas flavigena DSM 20109
0.00	1	0	F	145357	Dermacoccaceae
0.00	1	0	G	745364	Luteipulveratus
0.00	1	1	S	571913	Luteipulveratus mongoliensis
0.00	1	0	F	145360	Sanguibacteraceae
0.00	1	0	G	60919	Sanguibacter
0.00	1	0	S	60920	Sanguibacter keddieii
0.00	1	1	S1	446469	Sanguibacter keddieii DSM 10542
0.00	13	0	O	85011	Streptomycetales
0.00	13	0	F	2062	Streptomycetaceae
0.00	13	4	G	1883	Streptomyces
0.00	2	2	S	193462	Streptomyces niveus
0.00	2	2	S	553510	Streptomyces gilvosporeus
0.00	1	1	S	68223	Streptomyces katrae
0.00	1	0	S	29303	Streptomyces cattleya
0.00	1	1	S1	1003195	Streptomyces cattleya NRRL 8057 = DSM 46488
0.00	1	0	S	379067	Streptomyces bingchenggensis
0.00	1	1	S1	749414	Streptomyces bingchenggensis BCW-1
0.00	1	1	S	1938841	Streptomyces sp. 2323.1
0.00	1	0	S	1930	Streptomyces scabiei
0.00	1	1	S1	680198	Streptomyces scabiei 87.22
0.00	9	0	O	85007	Corynebacteriales
0.00	3	0	F	85026	Gordoniaceae
0.00	3	1	G	2053	Gordonia
0.00	1	0	S	2054	Gordonia bronchialis
0.00	1	1	S1	526226	Gordonia bronchialis DSM 43247
0.00	1	1	S	1737359	Gordonia sp. 1D
0.00	2	0	F	1762	Mycobacteriaceae
0.00	2	0	G	1763	Mycobacterium
0.00	1	0	G1	120793	Mycobacterium avium complex (MAC)
0.00	1	1	S	222805	Mycobacterium chimaera
0.00	1	1	S	1682113	Mycobacterium sp. YC-RL4
0.00	2	0	F	85025	Nocardiaceae
0.00	2	0	G	1827	Rhodococcus
0.00	1	1	S	1805827	Rhodococcus sp. MTM3W5.2
0.00	1	1	S	37919	Rhodococcus opacus
0.00	1	0	F	1653	Corynebacteriaceae
0.00	1	0	G	1716	Corynebacterium
0.00	1	0	S	1408191	Corynebacterium deserti
0.00	1	1	S1	931089	Corynebacterium deserti GIMN1.010
0.00	1	0	F	85029	Dietziaceae
0.00	1	0	G	37914	Dietzia
0.00	1	1	S	546160	Dietzia lutea
0.00	2	0	O	85008	Micromonosporales
0.00	2	0	F	28056	Micromonosporaceae
0.00	2	0	G	1873	Micromonospora
0.00	1	1	S	47865	Micromonospora inositola
0.00	1	1	S	285665	Micromonospora coriariae
0.00	2	0	O	85009	Propionibacteriales
0.00	2	0	F	31957	Propionibacteriaceae
0.00	2	0	G	1912216	Cutibacterium
0.00	2	2	S	1747	Cutibacterium acnes
0.00	1	0	O	85012	Streptosporangiales
0.00	1	0	F	83676	Nocardiopsaceae
0.00	1	0	G	2013	Nocardiopsis
0.00	1	1	S	2014	Nocardiopsis dassonvillei
0.00	1	0	P1	1752188	unclassified Actinobacteria
0.00	1	1	S	1848754	Actinobacteria bacterium IMCC19121
0.00	31	0	P	1239	Firmicutes
0.00	18	0	C	91061	Bacilli
0.00	12	0	O	186826	Lactobacillales
0.00	10	0	F	33958	Lactobacillaceae
0.00	10	0	G	1578	Lactobacillus
0.00	7	0	S	1584	Lactobacillus delbrueckii
0.00	7	7	S1	1050107	Lactobacillus delbrueckii subsp. sunkii
0.00	2	2	S	392416	Lactobacillus crustorum
0.00	1	1	S	1624	Lactobacillus salivarius
0.00	2	0	F	1300	Streptococcaceae
0.00	1	1	G	1301	Streptococcus
0.00	1	0	G	1357	Lactococcus
0.00	1	0	S	1358	Lactococcus lactis
0.00	1	1	S1	1359	Lactococcus lactis subsp. cremoris
0.00	6	0	O	1385	Bacillales
0.00	5	0	F	186817	Bacillaceae
0.00	5	0	G	1386	Bacillus
0.00	3	0	G1	86661	Bacillus cereus group
0.00	2	0	S	1396	Bacillus cereus
0.00	1	1	S1	288681	Bacillus cereus E33L
0.00	1	1	S1	526973	Bacillus cereus m1293
0.00	1	0	S	155322	Bacillus toyonensis
0.00	1	1	S1	1415784	Bacillus toyonensis BCT-7112
0.00	2	0	G1	653685	Bacillus subtilis group
0.00	2	2	S	1648923	Bacillus paralicheniformis
0.00	1	0	F	186822	Paenibacillaceae
0.00	1	1	G	44249	Paenibacillus
0.00	11	0	C	186801	Clostridia
0.00	11	0	O	186802	Clostridiales
0.00	6	0	F	186803	Lachnospiraceae
0.00	6	0	G	1506553	Lachnoclostridium
0.00	6	0	S	84030	[Clostridium] saccharolyticum
0.00	6	6	S1	610130	[Clostridium] saccharolyticum WM1
0.00	4	0	F	186807	Peptococcaceae
0.00	3	0	G	1562	Desulfotomaculum
0.00	3	3	S	1833852	Desulfotomaculum ferrireducens
0.00	1	0	G	56112	Dehalobacter
0.00	1	0	S	55583	Dehalobacter restrictus
0.00	1	1	S1	871738	Dehalobacter restrictus DSM 9455
0.00	1	0	F	31979	Clostridiaceae
0.00	1	0	G	1485	Clostridium
0.00	1	0	S	217159	Clostridium carboxidivorans
0.00	1	1	S1	536227	Clostridium carboxidivorans P7
0.00	2	0	C	909932	Negativicutes
0.00	2	0	O	909929	Selenomonadales
0.00	2	0	F	1843490	Sporomusaceae
0.00	2	0	G	365348	Pelosinus
0.00	2	0	S	365349	Pelosinus fermentans
0.00	2	2	S1	1192197	Pelosinus fermentans JBW45
0.00	8	0	D2	1798711	Cyanobacteria/Melainabacteria group
0.00	8	0	P	1117	Cyanobacteria
0.00	5	0	O	1161	Nostocales
0.00	3	0	F	1185	Rivulariaceae
0.00	3	0	G	373984	Rivularia
0.00	3	3	S	373994	Rivularia sp. PCC 7116
0.00	2	0	F	1892263	Hapalosiphonaceae
0.00	2	0	G	1190	Fischerella
0.00	2	2	S	2005456	Fischerella sp. NIES-4106
0.00	3	0	P1	1301283	Oscillatoriophycideae
0.00	2	0	O	1150	Oscillatoriales
0.00	2	0	F	1892252	Microcoleaceae
0.00	2	0	G	44471	Microcoleus
0.00	2	2	S	1173027	Microcoleus sp. PCC 7113
0.00	1	0	O	1118	Chroococcales
0.00	1	0	F	1890464	Chroococcaceae
0.00	1	0	G	669357	Geminocystis
0.00	1	0	S	669359	Geminocystis herdmanii
0.00	1	1	S1	113355	Geminocystis herdmanii PCC 6308
0.00	2	0	P	1297	Deinococcus-Thermus
0.00	2	0	C	188787	Deinococci
0.00	2	0	O	68933	Thermales
0.00	2	0	F	188786	Thermaceae
0.00	2	0	G	65551	Meiothermus
0.00	2	0	S	52022	Meiothermus silvanus
0.00	2	2	S1	526227	Meiothermus silvanus DSM 9946
0.00	1	0	P	544448	Tenericutes
0.00	1	0	C	31969	Mollicutes
0.00	1	0	O	2085	Mycoplasmatales
0.00	1	0	F	2092	Mycoplasmataceae
0.00	1	0	G	2093	Mycoplasma
0.00	1	1	S	2112	Mycoplasma bovigenitalium
0.00	21	0	D1	1783270	FCB group
0.00	20	0	D2	68336	Bacteroidetes/Chlorobi group
0.00	20	0	P	976	Bacteroidetes
0.00	6	0	C	117743	Flavobacteriia
0.00	6	0	O	200644	Flavobacteriales
0.00	6	0	F	49546	Flavobacteriaceae
0.00	2	0	G	178469	Arenibacter
0.00	2	2	S	616991	Arenibacter algicola
0.00	1	0	G	292691	Gramella
0.00	1	1	S	1250205	Gramella sp. MAR_2010_147
0.00	1	0	G	326319	Dokdonia
0.00	1	1	S	1239415	Dokdonia sp. PRO95
0.00	1	0	G	76831	Myroides
0.00	1	0	S	256	Myroides odoratus
0.00	1	1	S1	929704	Myroides odoratus DSM 2801
0.00	1	0	G	104264	Cellulophaga
0.00	1	1	S	979	Cellulophaga lytica
0.00	6	0	C	200643	Bacteroidia
0.00	3	0	O	171549	Bacteroidales
0.00	2	0	F	2005519	Barnesiellaceae
0.00	2	0	G	397864	Barnesiella
0.00	2	0	S	397865	Barnesiella viscericola
0.00	2	2	S1	880074	Barnesiella viscericola DSM 18177
0.00	1	0	F	171552	Prevotellaceae
0.00	1	0	G	838	Prevotella
0.00	1	1	S	28132	Prevotella melaninogenica
0.00	3	0	O	1970189	Marinilabiliales
0.00	3	0	F	1471398	Prolixibacteraceae
0.00	3	0	G	1471399	Draconibacterium
0.00	3	3	S	1168034	Draconibacterium orientale
0.00	5	0	C	1853228	Chitinophagia
0.00	5	0	O	1853229	Chitinophagales
0.00	5	0	F	563835	Chitinophagaceae
0.00	4	0	G	79328	Chitinophaga
0.00	4	4	S	2033437	Chitinophaga sp. MD30
0.00	1	0	G	354354	Niastella
0.00	1	0	S	354356	Niastella koreensis
0.00	1	1	S1	700598	Niastella koreensis GR20-10
0.00	2	0	C	1937959	Saprospiria
0.00	2	0	O	1936988	Saprospirales
0.00	2	0	F	1937961	Haliscomenobacteraceae
0.00	2	0	G	2349	Haliscomenobacter
0.00	2	0	S	2350	Haliscomenobacter hydrossis
0.00	2	2	S1	760192	Haliscomenobacter hydrossis DSM 1100
0.00	1	0	O	1100069	Bacteroidetes Order II. Incertae sedis
0.00	1	0	F	563843	Rhodothermaceae
0.00	1	0	G	29548	Rhodothermus
0.00	1	0	S	29549	Rhodothermus marinus
0.00	1	1	S1	518766	Rhodothermus marinus DSM 4252
0.00	1	0	P	456828	Candidatus Cloacimonetes
0.00	1	0	G	456826	Candidatus Cloacimonas
0.00	1	0	S	456827	Candidatus Cloacimonas acidaminovorans
0.00	1	1	S1	459349	Candidatus Cloacimonas acidaminovorans str. Evry
0.00	8	0	P	203691	Spirochaetes
0.00	8	0	C	203692	Spirochaetia
0.00	7	0	O	136	Spirochaetales
0.00	4	0	F	1643685	Borreliaceae
0.00	3	0	G	138	Borrelia
0.00	3	3	S	141	Borrelia parkeri
0.00	1	0	G	64895	Borreliella
0.00	1	0	S	62088	Borreliella valaisiana
0.00	1	1	S1	445987	Borreliella valaisiana VS116
0.00	3	0	F	137	Spirochaetaceae
0.00	3	0	G	157	Treponema
0.00	3	0	S	215591	Treponema caldarium
0.00	3	3	S1	744872	Treponema caldarium DSM 7334
0.00	1	0	C1	1643688	Leptospirales
0.00	1	0	F	170	Leptospiraceae
0.00	1	0	G	171	Leptospira
0.00	1	1	S	28452	Leptospira alstonii
0.00	1	0	D1	1783257	PVC group
0.00	1	0	P	204428	Chlamydiae
0.00	1	0	C	204429	Chlamydiia
0.00	1	0	O	1963360	Parachlamydiales
0.00	1	0	F	92714	Waddliaceae
0.00	1	0	G	71666	Waddlia
0.00	1	0	S	71667	Waddlia chondrophila
0.00	1	1	S1	716544	Waddlia chondrophila WSU 86-1044
0.00	1	0	P	200918	Thermotogae
0.00	1	0	C	188708	Thermotogae
0.00	1	0	O	2419	Thermotogales
0.00	1	0	F	1643950	Fervidobacteriaceae
0.00	1	0	G	2422	Fervidobacterium
0.00	1	0	S	2424	Fervidobacterium nodosum
0.00	1	1	S1	381764	Fervidobacterium nodosum Rt17-B1
0.00	8	0	D	2157	Archaea
0.00	6	0	P	28890	Euryarchaeota
0.00	4	0	P1	2290931	Stenosarchaea group
0.00	4	0	C	224756	Methanomicrobia
0.00	4	0	O	94695	Methanosarcinales
0.00	4	0	F	2206	Methanosarcinaceae
0.00	2	0	G	2207	Methanosarcina
0.00	1	0	S	170861	Methanosarcina lacustris
0.00	1	1	S1	1434111	Methanosarcina lacustris Z-7289
0.00	1	0	S	418008	Methanosarcina horonobensis
0.00	1	1	S1	1434110	Methanosarcina horonobensis HB-1 = JCM 15518
0.00	2	0	G	2321	Methanohalobium
0.00	2	0	S	2322	Methanohalobium evestigatum
0.00	2	2	S1	644295	Methanohalobium evestigatum Z-7303
0.00	2	0	P1	2283794	Methanomada group
0.00	1	0	C	183925	Methanobacteria
0.00	1	0	O	2158	Methanobacteriales
0.00	1	0	F	2159	Methanobacteriaceae
0.00	1	0	G	2172	Methanobrevibacter
0.00	1	0	S	2173	Methanobrevibacter smithii
0.00	1	1	S1	420247	Methanobrevibacter smithii ATCC 35061
0.00	1	0	C	183939	Methanococci
0.00	1	0	O	2182	Methanococcales
0.00	1	0	F	196117	Methanocaldococcaceae
0.00	1	0	G	196118	Methanocaldococcus
0.00	1	1	S	1301915	Methanocaldococcus bathoardescens
0.00	2	0	D1	1783275	TACK group
0.00	2	0	P	28889	Crenarchaeota
0.00	2	0	C	183924	Thermoprotei
0.00	2	0	O	2266	Thermoproteales
0.00	2	0	F	2267	Thermoproteaceae
0.00	2	0	G	164450	Vulcanisaeta
0.00	2	0	S	985052	Vulcanisaeta moutnovskia
0.00	2	2	S1	985053	Vulcanisaeta moutnovskia 768-28
0.00	5	0	D	10239	Viruses
0.00	5	0	D1	35237	dsDNA viruses, no RNA stage
0.00	3	0	O	28883	Caudovirales
0.00	2	0	F	10662	Myoviridae
0.00	2	0	F1	196896	unclassified Myoviridae
0.00	2	2	S	445686	Synechococcus phage S-SSM7
0.00	1	0	F	10699	Siphoviridae
0.00	1	0	F1	2169600	Nclasvirinae
0.00	1	0	G	2169634	Redivirus
0.00	1	0	S	2003505	Mycobacterium virus Redi
0.00	1	1	S1	1079894	Mycobacterium phage Redi
0.00	2	0	F	1285590	Hytrosaviridae
0.00	2	0	G	1285591	Glossinavirus
0.00	2	0	S	1285594	Glossina hytrovirus
0.00	2	2	S1	379529	Glossina pallidipes salivary gland hypertrophy virus
78.97	1897098	1897098	U	0	unclassified
21.03	505101	230	R	1	root
21.02	504868	1144	R1	131567	cellular organisms
20.95	503368	0	D	2759	Eukaryota
20.95	503368	0	D1	33154	Opisthokonta
20.95	503368	0	K	33208	Metazoa
20.95	503368	0	K1	6072	Eumetazoa
20.95	503368	0	K2	33213	Bilateria
20.95	503368	0	K3	33511	Deuterostomia
20.95	503368	0	P	7711	Chordata
20.95	503368	0	P1	89593	Craniata
20.95	503368	0	P2	7742	Vertebrata
20.95	503368	0	P3	7776	Gnathostomata
20.95	503368	0	P4	117570	Teleostomi
20.95	503368	0	P5	117571	Euteleostomi
20.95	503368	0	P6	8287	Sarcopterygii
20.95	503368	0	P7	1338369	Dipnotetrapodomorpha
20.95	503368	0	P8	32523	Tetrapoda
20.95	503368	0	P9	32524	Amniota
20.95	503368	0	C	40674	Mammalia
20.95	503368	0	C1	32525	Theria
20.95	503368	0	C2	9347	Eutheria
20.95	503368	0	C3	1437010	Boreoeutheria
20.95	503368	0	C4	314146	Euarchontoglires
20.95	503368	0	O	9443	Primates
20.95	503368	0	O1	376913	Haplorrhini
20.95	503368	0	O2	314293	Simiiformes
20.95	503368	0	O3	9526	Catarrhini
20.95	503368	0	O4	314295	Hominoidea
20.95	503368	0	F	9604	Hominidae
20.95	503368	0	F1	207598	Homininae
20.95	503368	0	G	9605	Homo
20.95	503368	503368	S	9606	Homo sapiens
0.01	345	0	D	2	Bacteria
0.01	168	0	P	1224	Proteobacteria
0.00	74	0	C	1236	Gammaproteobacteria
0.00	29	0	O	91347	Enterobacterales
0.00	25	19	F	543	Enterobacteriaceae
0.00	2	1	G	547	Enterobacter
0.00	1	0	G1	354276	Enterobacter cloacae complex
0.00	1	0	S	158836	Enterobacter hormaechei
0.00	1	1	S1	301105	Enterobacter hormaechei subsp. hormaechei
0.00	2	2	G	160674	Raoultella
0.00	1	0	G	544	Citrobacter
0.00	1	0	G1	1344959	Citrobacter freundii complex
0.00	1	1	S	546	Citrobacter freundii
0.00	1	0	G	590	Salmonella
0.00	1	1	S	28901	Salmonella enterica
0.00	2	0	F	1903410	Pectobacteriaceae
0.00	1	0	G	84565	Sodalis
0.00	1	1	S	1239307	Sodalis praecaptivus
0.00	1	1	G	204037	Dickeya
0.00	1	0	F	1903409	Erwiniaceae
0.00	1	0	G	551	Erwinia
0.00	1	0	S	338565	Erwinia tasmaniensis
0.00	1	1	S1	465817	Erwinia tasmaniensis Et1/99
0.00	1	0	F	1903414	Morganellaceae
0.00	1	0	G	586	Providencia
0.00	1	1	S	587	Providencia rettgeri
0.00	21	0	O	72274	Pseudomonadales
0.00	18	0	F	135621	Pseudomonadaceae
0.00	17	5	G	286	Pseudomonas
0.00	5	5	S	321662	Pseudomonas moraviensis
0.00	3	3	S	237610	Pseudomonas psychrotolerans
0.00	2	0	G1	136843	Pseudomonas fluorescens group
0.00	1	0	S	380021	Pseudomonas protegens
0.00	1	1	S1	1124983	Pseudomonas protegens CHA0
0.00	1	1	S	169669	Pseudomonas extremorientalis
0.00	1	0	G1	136846	Pseudomonas stutzeri group
0.00	1	0	S	74829	Pseudomonas balearica
[truncated: 55,150 more rows]
[truncated: 50 more columns]
