# Supplementary material for: Identification of microbial antigens in liver tissues involved in the pathogenesis of primary biliary cholangitis using 16S rRNA metagenome analysis
Source: PLoS One. 2024 Aug 19;19(8):e0308912. doi: 10.1371/journal.pone.0308912 (PMC11332946; doi:10.1371/journal.pone.0308912)
Supplement: S4 Table — (TXT) [file pone.0308912.s004.txt]

Percentage	Counts	Fragments	RankCode	taxonomicID	Name
39.75	8990136	0	C	40674	Mammalia
19.78	4474664	1044556	C	1760	Actinobacteria
2.83	638980	55766	C	1236	Gammaproteobacteria
2.3	521212	107555	C	28211	Alphaproteobacteria
0.24	55038	1	C	186801	Clostridia
0.16	35085	3384	C	91061	Bacilli
0.14	32306	13022	C	28216	Betaproteobacteria
0.02	5648	0	C	29547	Epsilonproteobacteria
0	638	0	C	31969	Mollicutes
0	283	81	C	28221	Deltaproteobacteria
0	248	0	C	203490	Fusobacteriia
0	241	0	C	187857	Aquificae
0	186	0	C	580370	Zetaproteobacteria
0	163	0	C	188787	Deinococci
0	140	0	C	768503	Cytophagia
0	126	0	C	219685	Gemmatimonadetes
0	92	0	C	1853228	Chitinophagia
0	64	0	C	117743	Flavobacteriia
0	58	0	C	117747	Sphingobacteriia
0	49	0	C	909932	Negativicutes
0	36	32	C	204429	Chlamydiia
0	34	0	C	1937959	Saprospiria
0	30	0	C	189775	Thermomicrobia
0	28	0	C	183924	Thermoprotei
0	28	0	C	67799	Thermodesulfobacteria
0	20	0	C	332159	Solibacteres
0	20	0	C	1737404	Tissierellia
0	18	0	C	204432	Acidobacteriia
0	18	0	C	203683	Planctomycetia
0	13	0	C	200643	Bacteroidia
0	13	0	C	1955630	Methylacidiphilae
0	12	0	C	183963	Halobacteria
0	12	0	C	203693	Nitrospira
0	12	0	C	84998	Coriobacteriia
0	11	0	C	203494	Verrucomicrobiae
0	11	0	C	526524	Erysipelotrichia
0	9	0	C	203692	Spirochaetia
0	9	0	C	666505	Phycisphaerae
0	6	0	C	414999	Opitutae
0	5	0	C	1382928	Ardenticatenia
0	5	0	C	84995	Rubrobacteria
0	4	0	C	1553900	Oligoflexia
0	3	0	C	188708	Thermotogae
0	3	0	C	292625	Anaerolineae
0	2	0	C	183968	Thermococci
0	2	0	C	224756	Methanomicrobia
0	2	0	C	1562566	Blastocatellia
0	2	0	C	204430	Fibrobacteria
0	1	0	C	183967	Thermoplasmata
0	1	0	C	183939	Methanococci
0	1	0	C	183925	Methanobacteria
0	1	0	C	1962850	Calditrichae
0	1	0	C	693071	Caldisericia
0	1	0	C	641853	Elusimicrobia
0	1	0	C	1313211	Lentisphaeria
0	1	0	C	1921781	Kiritimatiellae
0	1	0	C	475962	Caldilineae
0	1	0	C	307596	Gloeobacteria
Percentage	Counts	Fragments	RankCode	taxonomicID	Name
11.36	1079018	0	C	40674	Mammalia
0.21	19864	1256	C	28211	Alphaproteobacteria
0.04	4138	671	C	1760	Actinobacteria
0.01	875	9	C	91061	Bacilli
0.01	643	367	C	1236	Gammaproteobacteria
0.01	536	49	C	28216	Betaproteobacteria
0	350	0	C	186801	Clostridia
0	105	0	C	203683	Planctomycetia
0	37	0	C	117743	Flavobacteriia
0	26	0	C	768503	Cytophagia
0	22	0	C	200643	Bacteroidia
0	11	0	C	29547	Epsilonproteobacteria
0	10	0	C	203490	Fusobacteriia
0	9	0	C	28221	Deltaproteobacteria
0	4	0	C	203692	Spirochaetia
0	3	0	C	183968	Thermococci
0	3	0	C	203494	Verrucomicrobiae
0	3	0	C	31969	Mollicutes
0	2	0	C	191410	Chlorobia
0	2	0	C	1937959	Saprospiria
0	2	0	C	117747	Sphingobacteriia
0	2	0	C	189775	Thermomicrobia
0	1	0	C	183924	Thermoprotei
0	1	0	C	224756	Methanomicrobia
0	1	0	C	183963	Halobacteria
0	1	0	C	183939	Methanococci
0	1	0	C	183925	Methanobacteria
0	1	0	C	68337	Deferribacteres
0	1	0	C	187857	Aquificae
0	1	0	C	1562566	Blastocatellia
0	1	0	C	204432	Acidobacteriia
0	1	0	C	188787	Deinococci
0	1	0	C	292625	Anaerolineae
0	1	0	C	909932	Negativicutes
0	1	0	C	84998	Coriobacteriia
0	1	0	C	1553900	Oligoflexia
Percentage	Counts	Fragments	RankCode	taxonomicID	Name
23.26	3849319	0	C	40674	Mammalia
0.03	5474	650	C	28211	Alphaproteobacteria
0.02	3223	67	C	1236	Gammaproteobacteria
0.01	1830	0	C	186801	Clostridia
0.01	1815	423	C	28216	Betaproteobacteria
0.01	1670	9	C	91061	Bacilli
0	230	0	C	203683	Planctomycetia
0	228	0	C	1760	Actinobacteria
0	113	0	C	189775	Thermomicrobia
0	109	0	C	768503	Cytophagia
0	43	0	C	28221	Deltaproteobacteria
0	27	0	C	117743	Flavobacteriia
0	13	0	C	203490	Fusobacteriia
0	10	0	C	1853228	Chitinophagia
0	9	0	C	1955630	Methylacidiphilae
0	7	0	C	183968	Thermococci
0	7	0	C	29547	Epsilonproteobacteria
0	6	0	C	203692	Spirochaetia
0	5	0	C	204432	Acidobacteriia
0	5	0	C	117747	Sphingobacteriia
0	4	0	C	1937959	Saprospiria
0	4	0	C	188787	Deinococci
0	4	0	C	909932	Negativicutes
0	3	0	C	200643	Bacteroidia
0	3	3	C	204429	Chlamydiia
0	2	0	C	183963	Halobacteria
0	2	0	C	31969	Mollicutes
0	1	0	C	183939	Methanococci
0	1	0	C	203693	Nitrospira
0	1	0	C	332159	Solibacteres
0	1	0	C	204430	Fibrobacteria
0	1	0	C	191410	Chlorobia
0	1	0	C	307596	Gloeobacteria
0	1	0	C	301297	Dehalococcoidia
0	1	0	C	292625	Anaerolineae
0	1	0	C	908620	Nitriliruptoria
Percentage	Counts	Fragments	RankCode	taxonomicID	Name
25.17	4830219	0	C	40674	Mammalia
0.11	21489	1494	C	28211	Alphaproteobacteria
0.08	15674	207	C	1236	Gammaproteobacteria
0.07	13742	2697	C	1760	Actinobacteria
0.06	11489	0	C	117743	Flavobacteriia
0.02	3143	657	C	28216	Betaproteobacteria
0.01	2020	0	C	186801	Clostridia
0.01	1969	34	C	91061	Bacilli
0.01	1144	0	C	200643	Bacteroidia
0	436	0	C	117747	Sphingobacteriia
0	329	0	C	189775	Thermomicrobia
0	197	0	C	203683	Planctomycetia
0	142	0	C	28221	Deltaproteobacteria
0	125	0	C	1737404	Tissierellia
0	96	0	C	768503	Cytophagia
0	36	0	C	203490	Fusobacteriia
0	16	0	C	909932	Negativicutes
0	15	0	C	1955630	Methylacidiphilae
0	12	0	C	183968	Thermococci
0	10	0	C	1562566	Blastocatellia
0	10	0	C	84998	Coriobacteriia
0	8	0	C	29547	Epsilonproteobacteria
0	6	0	C	187857	Aquificae
0	5	0	C	203692	Spirochaetia
0	4	0	C	188787	Deinococci
0	3	0	C	224756	Methanomicrobia
0	3	0	C	183925	Methanobacteria
0	3	0	C	204432	Acidobacteriia
0	2	0	C	183963	Halobacteria
0	2	0	C	183939	Methanococci
0	2	0	C	67799	Thermodesulfobacteria
0	2	0	C	191410	Chlorobia
0	2	0	C	1937959	Saprospiria
0	2	0	C	1553900	Oligoflexia
0	1	0	C	68337	Deferribacteres
0	1	0	C	31969	Mollicutes
0	1	0	C	1382928	Ardenticatenia
0	1	0	C	292625	Anaerolineae
0	1	0	C	307596	Gloeobacteria
0	1	0	C	908620	Nitriliruptoria
Percentage	Counts	Fragments	RankCode	taxonomicID	Name
18.51	2778410	0	C	40674	Mammalia
0.08	12244	106	C	28211	Alphaproteobacteria
0.05	6805	44	C	1236	Gammaproteobacteria
0.01	1632	0	C	186801	Clostridia
0.01	1544	496	C	28216	Betaproteobacteria
0.01	1277	217	C	1760	Actinobacteria
0	589	12	C	91061	Bacilli
0	299	0	C	203683	Planctomycetia
0	66	0	C	768503	Cytophagia
0	41	0	C	203490	Fusobacteriia
0	37	0	C	28221	Deltaproteobacteria
0	29	0	C	117743	Flavobacteriia
0	12	0	C	117747	Sphingobacteriia
0	11	0	C	183968	Thermococci
0	10	0	C	187857	Aquificae
0	9	0	C	1955630	Methylacidiphilae
0	7	0	C	84998	Coriobacteriia
0	6	0	C	200643	Bacteroidia
0	6	0	C	29547	Epsilonproteobacteria
0	5	0	C	1562566	Blastocatellia
0	4	0	C	183963	Halobacteria
0	3	0	C	31969	Mollicutes
0	2	0	C	224756	Methanomicrobia
0	2	0	C	1853228	Chitinophagia
0	2	0	C	414999	Opitutae
0	1	0	C	183924	Thermoprotei
0	1	0	C	203692	Spirochaetia
0	1	0	C	1937959	Saprospiria
0	1	0	C	32061	Chloroflexia
0	1	0	C	188787	Deinococci
0	1	0	C	909932	Negativicutes
Percentage	Counts	Fragments	RankCode	taxonomicID	Name
37.21	4922322	0	C	40674	Mammalia
25.24	3338458	672404	C	1760	Actinobacteria
1.76	233316	20781	C	1236	Gammaproteobacteria
1.46	192769	46592	C	28211	Alphaproteobacteria
1.31	173456	44558	C	28216	Betaproteobacteria
0.62	82426	12584	C	91061	Bacilli
0.41	54343	0	C	1737404	Tissierellia
0.23	30740	2	C	186801	Clostridia
0.09	11333	0	C	203490	Fusobacteriia
0.06	7737	0	C	117743	Flavobacteriia
0.01	1725	0	C	909932	Negativicutes
0.01	805	0	C	200643	Bacteroidia
0	452	1	C	31969	Mollicutes
0	450	1	C	28221	Deltaproteobacteria
0	324	0	C	204430	Fibrobacteria
0	270	0	C	1853228	Chitinophagia
0	189	0	C	1313211	Lentisphaeria
0	106	0	C	526524	Erysipelotrichia
0	76	0	C	666505	Phycisphaerae
0	69	0	C	84998	Coriobacteriia
0	58	0	C	1562566	Blastocatellia
0	51	0	C	768503	Cytophagia
0	48	0	C	189775	Thermomicrobia
0	42	0	C	29547	Epsilonproteobacteria
0	39	0	C	188787	Deinococci
0	28	0	C	117747	Sphingobacteriia
0	23	0	C	187857	Aquificae
0	15	0	C	203683	Planctomycetia
0	13	1	C	204429	Chlamydiia
0	8	0	C	203693	Nitrospira
0	8	0	C	1077257	Chthonomonadetes
0	6	0	C	203692	Spirochaetia
0	6	0	C	307596	Gloeobacteria
0	5	0	C	203494	Verrucomicrobiae
0	3	0	C	693071	Caldisericia
0	3	0	C	332159	Solibacteres
0	3	0	C	84995	Rubrobacteria
0	2	0	C	67799	Thermodesulfobacteria
0	2	1	C	188708	Thermotogae
0	2	0	C	1813735	Acidobacteria_subdivision_6
0	2	0	C	191410	Chlorobia
0	2	0	C	1382928	Ardenticatenia
0	2	0	C	475962	Caldilineae
0	2	0	C	292625	Anaerolineae
0	1	0	C	183924	Thermoprotei
0	1	0	C	224756	Methanomicrobia
0	1	0	C	183963	Halobacteria
0	1	0	C	118001	Chrysiogenetes
0	1	0	C	1921781	Kiritimatiellae
0	1	0	C	219685	Gemmatimonadetes
Percentage	Counts	Fragments	RankCode	taxonomicID	Name
4.88	979741	0	C	40674	Mammalia
0	999	191	C	28211	Alphaproteobacteria
0	985	42	C	1760	Actinobacteria
0	923	27	C	1236	Gammaproteobacteria
0	736	23	C	91061	Bacilli
0	483	0	C	186801	Clostridia
0	372	0	C	203490	Fusobacteriia
0	239	2	C	28216	Betaproteobacteria
0	69	0	C	768503	Cytophagia
0	68	0	C	203683	Planctomycetia
0	49	1	C	28221	Deltaproteobacteria
0	41	0	C	29547	Epsilonproteobacteria
0	29	0	C	117743	Flavobacteriia
0	13	0	C	187857	Aquificae
0	13	0	C	200643	Bacteroidia
0	12	0	C	183968	Thermococci
0	10	0	C	67799	Thermodesulfobacteria
0	9	0	C	31969	Mollicutes
0	8	0	C	1955630	Methylacidiphilae
0	8	0	C	307596	Gloeobacteria
0	7	0	C	183963	Halobacteria
0	7	0	C	117747	Sphingobacteriia
0	6	0	C	203692	Spirochaetia
0	6	0	C	84995	Rubrobacteria
0	5	0	C	1853228	Chitinophagia
0	4	0	C	183939	Methanococci
0	3	0	C	224756	Methanomicrobia
0	3	0	C	414999	Opitutae
0	3	0	C	1077257	Chthonomonadetes
0	3	0	C	1382928	Ardenticatenia
0	3	0	C	189775	Thermomicrobia
0	3	0	C	32061	Chloroflexia
0	2	0	C	183967	Thermoplasmata
0	2	0	C	204432	Acidobacteriia
0	2	0	C	1807140	Acidithiobacillia
0	1	0	C	183980	Archaeoglobi
0	1	0	C	1921781	Kiritimatiellae
0	1	0	C	203494	Verrucomicrobiae
0	1	0	C	1937959	Saprospiria
0	1	0	C	188787	Deinococci
0	1	0	C	1663419	Fimbriimonadia
0	1	0	C	292625	Anaerolineae
0	1	0	C	908620	Nitriliruptoria
Percentage	Counts	Fragments	RankCode	taxonomicID	Name
16.7	1556216	0	C	40674	Mammalia
0.01	1073	0	C	186801	Clostridia
0	310	41	C	28211	Alphaproteobacteria
0	276	0	C	91061	Bacilli
0	184	3	C	1236	Gammaproteobacteria
0	109	0	C	28216	Betaproteobacteria
0	100	1	C	1760	Actinobacteria
0	66	0	C	203683	Planctomycetia
0	62	0	C	768503	Cytophagia
0	24	0	C	28221	Deltaproteobacteria
0	13	0	C	117743	Flavobacteriia
0	5	0	C	203490	Fusobacteriia
0	4	0	C	183939	Methanococci
0	4	0	C	29547	Epsilonproteobacteria
0	2	0	C	183963	Halobacteria
0	2	0	C	183968	Thermococci
0	2	0	C	187857	Aquificae
0	2	0	C	204432	Acidobacteriia
0	2	0	C	1955630	Methylacidiphilae
0	1	0	C	183924	Thermoprotei
0	1	0	C	203692	Spirochaetia
0	1	0	C	666505	Phycisphaerae
0	1	0	C	1937959	Saprospiria
0	1	0	C	1853228	Chitinophagia
0	1	0	C	200643	Bacteroidia
0	1	0	C	117747	Sphingobacteriia
0	1	0	C	31969	Mollicutes
0	1	0	C	188787	Deinococci
Percentage	Counts	Fragments	RankCode	taxonomicID	Name
57.81	6128298	0	C	40674	Mammalia
4.55	482355	89818	C	1760	Actinobacteria
0.05	4794	1686	C	1236	Gammaproteobacteria
0.04	4484	515	C	28211	Alphaproteobacteria
0.04	4446	261	C	91061	Bacilli
0.02	1755	519	C	28216	Betaproteobacteria
0.01	701	0	C	186801	Clostridia
0	129	0	C	117743	Flavobacteriia
0	73	0	C	203490	Fusobacteriia
0	68	0	C	189775	Thermomicrobia
0	60	0	C	117747	Sphingobacteriia
0	49	1	C	28221	Deltaproteobacteria
0	45	0	C	768503	Cytophagia
0	45	0	C	526524	Erysipelotrichia
0	30	0	C	909932	Negativicutes
0	13	0	C	1853228	Chitinophagia
0	11	0	C	203693	Nitrospira
0	11	0	C	1737404	Tissierellia
0	7	0	C	203683	Planctomycetia
0	3	0	C	29547	Epsilonproteobacteria
0	2	0	C	183924	Thermoprotei
0	2	0	C	183963	Halobacteria
0	2	0	C	649775	Synergistia
0	2	0	C	188708	Thermotogae
0	2	0	C	187857	Aquificae
0	2	0	C	1562566	Blastocatellia
0	2	0	C	666505	Phycisphaerae
0	2	0	C	200643	Bacteroidia
0	2	0	C	31969	Mollicutes
0	2	0	C	188787	Deinococci
0	1	0	C	183939	Methanococci
0	1	0	C	183925	Methanobacteria
0	1	0	C	332159	Solibacteres
0	1	0	C	219685	Gemmatimonadetes
Percentage	Counts	Fragments	RankCode	taxonomicID	Name
26.47	5356489	0	C	40674	Mammalia
0.14	28112	592	C	28211	Alphaproteobacteria
0.01	2689	0	C	768503	Cytophagia
0.01	2425	211	C	1236	Gammaproteobacteria
0.01	2299	0	C	1737404	Tissierellia
0	928	0	C	186801	Clostridia
0	825	0	C	189775	Thermomicrobia
0	822	74	C	1760	Actinobacteria
0	361	26	C	91061	Bacilli
0	298	0	C	28216	Betaproteobacteria
0	268	0	C	203683	Planctomycetia
0	210	0	C	29547	Epsilonproteobacteria
0	47	0	C	203490	Fusobacteriia
0	33	0	C	28221	Deltaproteobacteria
0	32	0	C	117743	Flavobacteriia
0	16	0	C	1562566	Blastocatellia
0	8	0	C	183968	Thermococci
0	6	0	C	203692	Spirochaetia
0	6	0	C	117747	Sphingobacteriia
0	5	0	C	203693	Nitrospira
0	4	0	C	1853228	Chitinophagia
0	3	0	C	1937959	Saprospiria
0	3	0	C	188787	Deinococci
0	3	0	C	292625	Anaerolineae
0	2	0	C	224756	Methanomicrobia
0	2	0	C	204432	Acidobacteriia
0	2	0	C	204430	Fibrobacteria
0	2	0	C	200643	Bacteroidia
0	2	0	C	31969	Mollicutes
0	2	0	C	84998	Coriobacteriia
0	2	0	C	301297	Dehalococcoidia
0	1	0	C	1643678	Nitrososphaeria
0	1	0	C	183925	Methanobacteria
0	1	0	C	188708	Thermotogae
0	1	0	C	187857	Aquificae
0	1	0	C	204429	Chlamydiia
0	1	0	C	1955630	Methylacidiphilae
0	1	0	C	414999	Opitutae
0	1	0	C	908620	Nitriliruptoria
0	1	0	C	32061	Chloroflexia
0	1	0	C	909932	Negativicutes
0	1	0	C	526524	Erysipelotrichia
Percentage	Counts	Fragments	RankCode	taxonomicID	Name
30.5	2920886	0	C	40674	Mammalia
0.02	2246	294	C	28211	Alphaproteobacteria
0.02	1993	0	C	186801	Clostridia
0.01	1080	29	C	1236	Gammaproteobacteria
0.01	630	117	C	28216	Betaproteobacteria
0.01	585	1	C	91061	Bacilli
0.01	546	40	C	1760	Actinobacteria
0	96	0	C	768503	Cytophagia
0	77	0	C	203683	Planctomycetia
0	26	0	C	188787	Deinococci
0	14	0	C	117743	Flavobacteriia
0	14	0	C	28221	Deltaproteobacteria
0	8	0	C	183968	Thermococci
0	8	0	C	203490	Fusobacteriia
0	6	0	C	31969	Mollicutes
0	6	0	C	29547	Epsilonproteobacteria
0	4	0	C	200643	Bacteroidia
0	4	0	C	117747	Sphingobacteriia
0	3	0	C	183939	Methanococci
0	3	0	C	183963	Halobacteria
0	2	0	C	224756	Methanomicrobia
0	2	0	C	1955630	Methylacidiphilae
0	2	0	C	909932	Negativicutes
0	2	0	C	526524	Erysipelotrichia
0	1	0	C	68337	Deferribacteres
0	1	0	C	187857	Aquificae
0	1	0	C	332159	Solibacteres
0	1	0	C	204432	Acidobacteriia
0	1	0	C	204429	Chlamydiia
0	1	0	C	1937959	Saprospiria
0	1	0	C	189775	Thermomicrobia
0	1	0	C	1077257	Chthonomonadetes
0	1	0	C	84998	Coriobacteriia
Percentage	Counts	Fragments	RankCode	taxonomicID	Name
32.33	3782002	0	C	40674	Mammalia
0.03	3888	410	C	28211	Alphaproteobacteria
0.02	2227	46	C	1236	Gammaproteobacteria
0.01	1747	0	C	186801	Clostridia
0.01	1027	4	C	91061	Bacilli
0.01	761	194	C	28216	Betaproteobacteria
0	521	20	C	1760	Actinobacteria
0	158	0	C	200643	Bacteroidia
0	88	0	C	768503	Cytophagia
0	53	0	C	203693	Nitrospira
0	38	0	C	203683	Planctomycetia
0	14	0	C	117743	Flavobacteriia
0	11	0	C	28221	Deltaproteobacteria
0	9	0	C	1955630	Methylacidiphilae
0	9	0	C	29547	Epsilonproteobacteria
0	8	0	C	203490	Fusobacteriia
0	6	0	C	183968	Thermococci
0	5	0	C	188787	Deinococci
0	3	0	C	183924	Thermoprotei
0	3	0	C	183925	Methanobacteria
0	3	0	C	1853228	Chitinophagia
0	2	0	C	224756	Methanomicrobia
0	2	0	C	203692	Spirochaetia
0	2	0	C	187857	Aquificae
0	2	0	C	204432	Acidobacteriia
0	1	0	C	183963	Halobacteria
0	1	0	C	183939	Methanococci
0	1	0	C	332159	Solibacteres
0	1	0	C	204429	Chlamydiia
0	1	0	C	117747	Sphingobacteriia
0	1	0	C	2138243	Coprothermobacteria
0	1	0	C	84998	Coriobacteriia
0	1	0	C	1553900	Oligoflexia
Percentage	Counts	Fragments	RankCode	taxonomicID	Name
37.06	5750541	0	C	40674	Mammalia
0.07	11062	1150	C	28211	Alphaproteobacteria
0.04	6741	304	C	1236	Gammaproteobacteria
0.01	2045	12	C	91061	Bacilli
0.01	1962	409	C	28216	Betaproteobacteria
0.01	1570	713	C	1760	Actinobacteria
0.01	1437	0	C	186801	Clostridia
0	95	0	C	768503	Cytophagia
0	70	0	C	307596	Gloeobacteria
0	43	0	C	117743	Flavobacteriia
0	43	0	C	29547	Epsilonproteobacteria
0	35	0	C	203683	Planctomycetia
0	27	1	C	28221	Deltaproteobacteria
0	21	0	C	203490	Fusobacteriia
0	14	0	C	183963	Halobacteria
0	12	0	C	183968	Thermococci
0	11	0	C	117747	Sphingobacteriia
0	7	0	C	200643	Bacteroidia
0	6	0	C	1562566	Blastocatellia
0	6	0	C	1955630	Methylacidiphilae
0	4	0	C	183939	Methanococci
0	4	0	C	204432	Acidobacteriia
0	4	0	C	1853228	Chitinophagia
0	4	0	C	188787	Deinococci
0	3	0	C	203692	Spirochaetia
0	2	0	C	224756	Methanomicrobia
0	2	0	C	332159	Solibacteres
0	1	0	C	183924	Thermoprotei
0	1	0	C	183980	Archaeoglobi
0	1	0	C	649775	Synergistia
0	1	0	C	68337	Deferribacteres
0	1	0	C	693071	Caldisericia
0	1	0	C	203693	Nitrospira
0	1	0	C	414999	Opitutae
0	1	0	C	1937959	Saprospiria
0	1	0	C	31969	Mollicutes
0	1	0	C	32061	Chloroflexia
0	1	0	C	84998	Coriobacteriia
0	1	0	C	526524	Erysipelotrichia
0	1	0	C	1553900	Oligoflexia
Percentage	Counts	Fragments	RankCode	taxonomicID	Name
26.33	3490876	0	C	40674	Mammalia
0.08	10799	775	C	28211	Alphaproteobacteria
0.07	8944	112	C	1236	Gammaproteobacteria
0.01	1830	567	C	28216	Betaproteobacteria
0.01	736	0	C	186801	Clostridia
0	558	22	C	91061	Bacilli
0	508	5	C	1760	Actinobacteria
0	108	0	C	189775	Thermomicrobia
0	94	0	C	203683	Planctomycetia
0	78	0	C	768503	Cytophagia
0	32	0	C	203490	Fusobacteriia
0	30	2	C	204429	Chlamydiia
0	29	0	C	28221	Deltaproteobacteria
0	25	0	C	117743	Flavobacteriia
0	13	0	C	29547	Epsilonproteobacteria
0	9	0	C	200643	Bacteroidia
0	7	0	C	203692	Spirochaetia
0	7	0	C	219685	Gemmatimonadetes
0	5	0	C	183968	Thermococci
0	5	0	C	183939	Methanococci
0	4	0	C	1562566	Blastocatellia
0	3	0	C	909932	Negativicutes
0	2	0	C	67799	Thermodesulfobacteria
0	2	0	C	203693	Nitrospira
0	2	0	C	1937959	Saprospiria
0	2	0	C	1077257	Chthonomonadetes
0	2	0	C	188787	Deinococci
0	1	0	C	183980	Archaeoglobi
0	1	0	C	224756	Methanomicrobia
0	1	0	C	183963	Halobacteria
0	1	0	C	183925	Methanobacteria
0	1	0	C	188708	Thermotogae
0	1	0	C	332159	Solibacteres
0	1	0	C	204430	Fibrobacteria
0	1	0	C	795747	Ignavibacteria
0	1	0	C	1853228	Chitinophagia
0	1	0	C	117747	Sphingobacteriia
0	1	0	C	1955630	Methylacidiphilae
0	1	0	C	31969	Mollicutes
0	1	0	C	475962	Caldilineae
0	1	0	C	301297	Dehalococcoidia
0	1	0	C	32061	Chloroflexia
0	1	0	C	84995	Rubrobacteria
Percentage	Counts	Fragments	RankCode	taxonomicID	Name
19.11	2458841	0	C	40674	Mammalia
0.23	29746	2535	C	28211	Alphaproteobacteria
0.18	23717	918	C	1236	Gammaproteobacteria
0.03	3664	197	C	28216	Betaproteobacteria
0.01	999	44	C	91061	Bacilli
0.01	700	0	C	186801	Clostridia
0	362	0	C	29547	Epsilonproteobacteria
0	197	13	C	1760	Actinobacteria
0	159	0	C	526524	Erysipelotrichia
0	99	0	C	203683	Planctomycetia
0	92	0	C	203490	Fusobacteriia
0	73	0	C	28221	Deltaproteobacteria
0	69	0	C	768503	Cytophagia
0	35	0	C	117743	Flavobacteriia
0	17	0	C	183963	Halobacteria
0	17	0	C	189775	Thermomicrobia
0	16	0	C	200643	Bacteroidia
0	13	0	C	1562566	Blastocatellia
0	8	0	C	203692	Spirochaetia
0	5	0	C	1955630	Methylacidiphilae
0	4	0	C	188787	Deinococci
0	3	0	C	183968	Thermococci
0	3	0	C	117747	Sphingobacteriia
0	2	0	C	183939	Methanococci
0	2	0	C	204432	Acidobacteriia
0	2	0	C	1937959	Saprospiria
0	2	0	C	1853228	Chitinophagia
0	1	0	C	183924	Thermoprotei
0	1	0	C	183980	Archaeoglobi
0	1	0	C	183925	Methanobacteria
0	1	0	C	187857	Aquificae
0	1	0	C	641853	Elusimicrobia
0	1	0	C	307596	Gloeobacteria
0	1	0	C	1382928	Ardenticatenia
Percentage	Counts	Fragments	RankCode	taxonomicID	Name
21.83	704398	0	C	40674	Mammalia
0.03	910	0	C	186801	Clostridia
0.01	392	14	C	28211	Alphaproteobacteria
0	88	1	C	1236	Gammaproteobacteria
0	59	8	C	28216	Betaproteobacteria
0	55	2	C	1760	Actinobacteria
0	55	0	C	91061	Bacilli
0	23	0	C	200643	Bacteroidia
0	18	0	C	768503	Cytophagia
0	16	0	C	203490	Fusobacteriia
0	10	0	C	117747	Sphingobacteriia
0	3	0	C	183939	Methanococci
0	3	0	C	117743	Flavobacteriia
0	3	0	C	28221	Deltaproteobacteria
0	2	0	C	183968	Thermococci
0	2	0	C	183963	Halobacteria
0	2	0	C	1955630	Methylacidiphilae
0	2	0	C	1937959	Saprospiria
0	2	0	C	29547	Epsilonproteobacteria
0	1	0	C	224756	Methanomicrobia
0	1	0	C	1562566	Blastocatellia
0	1	0	C	203683	Planctomycetia
0	1	0	C	414999	Opitutae
0	1	0	C	1853228	Chitinophagia
0	1	0	C	31969	Mollicutes
0	1	0	C	188787	Deinococci
0	1	0	C	909932	Negativicutes
Percentage	Counts	Fragments	RankCode	taxonomicID	Name
15.29	2305295	0	C	40674	Mammalia
0.01	1876	534	C	28211	Alphaproteobacteria
0.01	1413	0	C	186801	Clostridia
0	450	49	C	1760	Actinobacteria
0	421	66	C	28216	Betaproteobacteria
0	330	24	C	1236	Gammaproteobacteria
0	222	1	C	91061	Bacilli
0	97	0	C	203683	Planctomycetia
0	71	0	C	768503	Cytophagia
0	30	0	C	117743	Flavobacteriia
0	24	0	C	28221	Deltaproteobacteria
0	20	0	C	203490	Fusobacteriia
0	9	0	C	188787	Deinococci
0	4	0	C	187857	Aquificae
0	4	0	C	204432	Acidobacteriia
0	4	0	C	1955630	Methylacidiphilae
0	3	0	C	183968	Thermococci
0	3	0	C	200643	Bacteroidia
0	3	0	C	117747	Sphingobacteriia
0	3	0	C	29547	Epsilonproteobacteria
0	2	0	C	1937959	Saprospiria
0	2	0	C	31969	Mollicutes
0	1	0	C	183939	Methanococci
0	1	0	C	183980	Archaeoglobi
0	1	0	C	68337	Deferribacteres
0	1	0	C	1562566	Blastocatellia
0	1	0	C	414999	Opitutae
0	1	0	C	189775	Thermomicrobia
0	1	0	C	1737404	Tissierellia
0	1	0	C	1807140	Acidithiobacillia
Percentage	Counts	Fragments	RankCode	taxonomicID	Name
10	1023720	0	C	40674	Mammalia
0.03	3065	968	C	28211	Alphaproteobacteria
0.01	1138	161	C	1236	Gammaproteobacteria
0	271	127	C	1760	Actinobacteria
0	167	1	C	91061	Bacilli
0	146	0	C	28216	Betaproteobacteria
0	112	0	C	203683	Planctomycetia
0	86	0	C	186801	Clostridia
0	66	0	C	768503	Cytophagia
0	37	0	C	28221	Deltaproteobacteria
0	15	0	C	203490	Fusobacteriia
0	10	0	C	117743	Flavobacteriia
0	5	0	C	67799	Thermodesulfobacteria
0	3	0	C	183968	Thermococci
0	3	0	C	204432	Acidobacteriia
0	3	0	C	1937959	Saprospiria
0	3	0	C	526524	Erysipelotrichia
0	3	0	C	29547	Epsilonproteobacteria
0	2	0	C	203692	Spirochaetia
0	2	0	C	1853228	Chitinophagia
0	2	0	C	200643	Bacteroidia
0	2	0	C	1955630	Methylacidiphilae
0	1	0	C	183939	Methanococci
0	1	0	C	224756	Methanomicrobia
0	1	0	C	183963	Halobacteria
0	1	0	C	117747	Sphingobacteriia
0	1	0	C	414999	Opitutae
0	1	0	C	31969	Mollicutes
0	1	0	C	188787	Deinococci
0	1	0	C	909932	Negativicutes
0	1	0	C	1807140	Acidithiobacillia
Percentage	Counts	Fragments	RankCode	taxonomicID	Name
5.91	584195	0	C	40674	Mammalia
0.03	3172	521	C	28211	Alphaproteobacteria
0.01	1286	68	C	1236	Gammaproteobacteria
0.01	758	83	C	1760	Actinobacteria
0	135	1	C	28216	Betaproteobacteria
0	130	0	C	186801	Clostridia
0	115	0	C	203683	Planctomycetia
0	91	1	C	91061	Bacilli
0	31	0	C	84998	Coriobacteriia
0	29	0	C	768503	Cytophagia
0	22	0	C	117743	Flavobacteriia
0	12	0	C	187857	Aquificae
0	9	0	C	117747	Sphingobacteriia
0	8	0	C	203490	Fusobacteriia
0	8	0	C	28221	Deltaproteobacteria
0	5	0	C	183968	Thermococci
0	3	0	C	203692	Spirochaetia
0	2	0	C	183924	Thermoprotei
0	2	0	C	183925	Methanobacteria
0	2	0	C	224756	Methanomicrobia
0	2	0	C	203693	Nitrospira
0	2	0	C	204432	Acidobacteriia
0	2	0	C	909932	Negativicutes
0	1	0	C	183963	Halobacteria
0	1	0	C	1562566	Blastocatellia
0	1	0	C	332159	Solibacteres
0	1	0	C	1937959	Saprospiria
0	1	0	C	204429	Chlamydiia
0	1	0	C	1382928	Ardenticatenia
0	1	0	C	307596	Gloeobacteria
0	1	0	C	29547	Epsilonproteobacteria
Percentage	Counts	Fragments	RankCode	taxonomicID	Name
18.66	2636340	0	C	40674	Mammalia
0.1	14590	1334	C	28211	Alphaproteobacteria
0.06	9159	69	C	1236	Gammaproteobacteria
0.06	7880	1481	C	28216	Betaproteobacteria
0.01	2030	18	C	91061	Bacilli
0.01	1369	0	C	186801	Clostridia
0	370	3	C	1760	Actinobacteria
0	101	0	C	768503	Cytophagia
0	82	0	C	203683	Planctomycetia
0	52	0	C	28221	Deltaproteobacteria
0	40	0	C	203490	Fusobacteriia
0	35	0	C	117743	Flavobacteriia
0	16	0	C	29547	Epsilonproteobacteria
0	15	0	C	203692	Spirochaetia
0	12	0	C	117747	Sphingobacteriia
0	11	0	C	1955630	Methylacidiphilae
0	7	0	C	200643	Bacteroidia
0	6	0	C	204432	Acidobacteriia
0	3	0	C	183968	Thermococci
0	3	0	C	224756	Methanomicrobia
0	3	0	C	183963	Halobacteria
0	2	0	C	183925	Methanobacteria
0	2	0	C	1853228	Chitinophagia
0	2	0	C	188787	Deinococci
0	1	0	C	183924	Thermoprotei
0	1	0	C	67799	Thermodesulfobacteria
0	1	0	C	187857	Aquificae
0	1	0	C	1562566	Blastocatellia
0	1	1	C	204429	Chlamydiia
0	1	0	C	219685	Gemmatimonadetes
0	1	0	C	191410	Chlorobia
0	1	0	C	1937959	Saprospiria
0	1	0	C	31969	Mollicutes
0	1	0	C	32061	Chloroflexia
0	1	0	C	84998	Coriobacteriia
0	1	0	C	909932	Negativicutes
0	1	0	C	526524	Erysipelotrichia
Percentage	Counts	Fragments	RankCode	taxonomicID	Name
21.88	2859405	0	C	40674	Mammalia
0.27	35537	6630	C	28211	Alphaproteobacteria
0.13	17171	801	C	1236	Gammaproteobacteria
0.05	7040	3055	C	28216	Betaproteobacteria
0.02	2810	29	C	91061	Bacilli
0.01	1446	10	C	1760	Actinobacteria
0.01	901	0	C	186801	Clostridia
0	292	0	C	189775	Thermomicrobia
0	73	0	C	203683	Planctomycetia
0	60	0	C	29547	Epsilonproteobacteria
0	55	0	C	768503	Cytophagia
0	46	0	C	203490	Fusobacteriia
0	33	0	C	183963	Halobacteria
0	26	26	C	204429	Chlamydiia
0	25	0	C	28221	Deltaproteobacteria
0	22	0	C	1853228	Chitinophagia
0	21	0	C	117743	Flavobacteriia
0	13	0	C	1955630	Methylacidiphilae
0	12	0	C	204432	Acidobacteriia
0	10	0	C	200643	Bacteroidia
0	9	0	C	1562566	Blastocatellia
0	6	0	C	909932	Negativicutes
0	5	0	C	183968	Thermococci
0	5	0	C	31969	Mollicutes
0	5	0	C	84998	Coriobacteriia
0	4	0	C	187857	Aquificae
0	4	0	C	188787	Deinococci
0	3	0	C	414999	Opitutae
0	3	0	C	117747	Sphingobacteriia
0	2	0	C	224756	Methanomicrobia
0	2	0	C	1937959	Saprospiria
0	1	0	C	183939	Methanococci
0	1	0	C	203692	Spirochaetia
0	1	0	C	475962	Caldilineae
0	1	0	C	84992	Acidimicrobiia
0	1	0	C	580370	Zetaproteobacteria
Percentage	Counts	Fragments	RankCode	taxonomicID	Name
28.26	3643590	0	C	40674	Mammalia
0.02	2479	0	C	186801	Clostridia
0.02	2273	194	C	28211	Alphaproteobacteria
0.01	1433	1	C	91061	Bacilli
0.01	1240	22	C	1236	Gammaproteobacteria
0	608	18	C	28216	Betaproteobacteria
0	161	0	C	203683	Planctomycetia
0	138	0	C	1760	Actinobacteria
0	93	0	C	768503	Cytophagia
0	36	0	C	200643	Bacteroidia
0	24	0	C	414999	Opitutae
0	16	0	C	203490	Fusobacteriia
0	14	0	C	117743	Flavobacteriia
0	13	0	C	29547	Epsilonproteobacteria
0	10	0	C	28221	Deltaproteobacteria
0	8	0	C	526524	Erysipelotrichia
0	5	0	C	188787	Deinococci
0	4	0	C	183939	Methanococci
0	4	0	C	1955630	Methylacidiphilae
0	3	0	C	183968	Thermococci
0	3	0	C	1853228	Chitinophagia
0	3	0	C	117747	Sphingobacteriia
0	2	0	C	183924	Thermoprotei
0	2	0	C	67799	Thermodesulfobacteria
0	2	0	C	187857	Aquificae
0	2	0	C	666505	Phycisphaerae
0	2	0	C	84998	Coriobacteriia
0	1	0	C	183967	Thermoplasmata
0	1	0	C	224756	Methanomicrobia
0	1	0	C	183963	Halobacteria
0	1	0	C	203692	Spirochaetia
0	1	0	C	649775	Synergistia
0	1	0	C	188708	Thermotogae
0	1	0	C	1813735	Acidobacteria_subdivision_6
0	1	0	C	204432	Acidobacteriia
0	1	0	C	1937959	Saprospiria
0	1	0	C	1313211	Lentisphaeria
0	1	0	C	31969	Mollicutes
0	1	0	C	307596	Gloeobacteria
0	1	0	C	909932	Negativicutes
Percentage	Counts	Fragments	RankCode	taxonomicID	Name
26.76	3349298	0	C	40674	Mammalia
0.03	4188	183	C	28211	Alphaproteobacteria
0.01	1871	4	C	186801	Clostridia
0.01	1531	7	C	1236	Gammaproteobacteria
0.01	1345	0	C	91061	Bacilli
0.01	891	58	C	28216	Betaproteobacteria
0	162	0	C	203683	Planctomycetia
0	125	2	C	1760	Actinobacteria
0	115	0	C	768503	Cytophagia
0	34	13	C	28221	Deltaproteobacteria
0	16	0	C	1553900	Oligoflexia
0	11	0	C	29547	Epsilonproteobacteria
0	9	0	C	183963	Halobacteria
0	9	0	C	117743	Flavobacteriia
0	8	0	C	183939	Methanococci
0	7	0	C	187857	Aquificae
0	7	0	C	188787	Deinococci
0	5	0	C	203490	Fusobacteriia
0	5	0	C	200643	Bacteroidia
0	5	0	C	117747	Sphingobacteriia
0	4	0	C	1853228	Chitinophagia
0	3	0	C	183968	Thermococci
0	3	0	C	1955630	Methylacidiphilae
0	3	0	C	909932	Negativicutes
0	2	0	C	67799	Thermodesulfobacteria
0	2	0	C	204432	Acidobacteriia
0	1	0	C	183925	Methanobacteria
0	1	0	C	203692	Spirochaetia
0	1	0	C	1937959	Saprospiria
0	1	0	C	204429	Chlamydiia
0	1	0	C	31969	Mollicutes
0	1	0	C	1077257	Chthonomonadetes
0	1	0	C	84998	Coriobacteriia
Percentage	Counts	Fragments	RankCode	taxonomicID	Name
1.61	125419	0	C	40674	Mammalia
0	368	0	C	186801	Clostridia
0	238	10	C	1236	Gammaproteobacteria
0	117	11	C	28211	Alphaproteobacteria
0	93	0	C	203683	Planctomycetia
0	82	0	C	1760	Actinobacteria
0	66	6	C	28216	Betaproteobacteria
0	60	0	C	91061	Bacilli
0	23	0	C	203490	Fusobacteriia
0	18	0	C	117743	Flavobacteriia
0	12	0	C	768503	Cytophagia
0	5	0	C	1853228	Chitinophagia
0	5	0	C	28221	Deltaproteobacteria
0	4	0	C	200643	Bacteroidia
0	4	0	C	29547	Epsilonproteobacteria
0	3	0	C	187857	Aquificae
0	2	0	C	183925	Methanobacteria
0	2	0	C	31969	Mollicutes
0	2	0	C	188787	Deinococci
0	2	0	C	909932	Negativicutes
0	1	0	C	183963	Halobacteria
0	1	0	C	183967	Thermoplasmata
0	1	0	C	183968	Thermococci
0	1	0	C	67799	Thermodesulfobacteria
0	1	0	C	118001	Chrysiogenetes
0	1	0	C	204432	Acidobacteriia
0	1	0	C	1937959	Saprospiria
0	1	0	C	1382928	Ardenticatenia
0	1	0	C	1497346	Thermoleophilia
0	1	0	C	84995	Rubrobacteria
Percentage	Counts	Fragments	RankCode	taxonomicID	Name
0.68	63420	0	C	40674	Mammalia
0.04	3653	20	C	1236	Gammaproteobacteria
0.02	1836	271	C	28211	Alphaproteobacteria
0.01	1142	555	C	28216	Betaproteobacteria
0	179	0	C	203683	Planctomycetia
0	119	0	C	91061	Bacilli
0	108	0	C	186801	Clostridia
0	79	3	C	1760	Actinobacteria
0	36	0	C	203490	Fusobacteriia
0	10	0	C	768503	Cytophagia
0	8	0	C	117743	Flavobacteriia
0	5	0	C	183925	Methanobacteria
0	5	0	C	117747	Sphingobacteriia
0	4	0	C	200643	Bacteroidia
0	3	0	C	183968	Thermococci
0	3	0	C	203692	Spirochaetia
0	3	0	C	188787	Deinococci
0	3	0	C	28221	Deltaproteobacteria
0	2	0	C	224756	Methanomicrobia
0	1	0	C	183939	Methanococci
0	1	0	C	1937959	Saprospiria
0	1	0	C	1853228	Chitinophagia
0	1	0	C	1807140	Acidithiobacillia
0	1	0	C	29547	Epsilonproteobacteria
Percentage	Counts	Fragments	RankCode	taxonomicID	Name
8.03	782166	0	C	40674	Mammalia
0.01	1278	0	C	186801	Clostridia
0	405	5	C	1236	Gammaproteobacteria
0	277	0	C	91061	Bacilli
0	170	2	C	1760	Actinobacteria
0	161	0	C	203683	Planctomycetia
0	147	2	C	28211	Alphaproteobacteria
0	103	0	C	28216	Betaproteobacteria
0	54	0	C	768503	Cytophagia
0	28	0	C	28221	Deltaproteobacteria
0	25	0	C	117743	Flavobacteriia
0	7	0	C	203490	Fusobacteriia
0	7	0	C	909932	Negativicutes
0	4	0	C	188787	Deinococci
0	3	0	C	203692	Spirochaetia
0	2	0	C	117747	Sphingobacteriia
0	2	0	C	204429	Chlamydiia
0	2	0	C	475962	Caldilineae
0	2	0	C	292625	Anaerolineae
0	1	0	C	183968	Thermococci
0	1	0	C	224756	Methanomicrobia
0	1	0	C	183963	Halobacteria
0	1	0	C	67799	Thermodesulfobacteria
0	1	0	C	187857	Aquificae
0	1	0	C	649775	Synergistia
0	1	0	C	1937959	Saprospiria
0	1	0	C	1853228	Chitinophagia
0	1	0	C	200643	Bacteroidia
0	1	0	C	29547	Epsilonproteobacteria
0	1	0	C	1382928	Ardenticatenia
0	1	0	C	526524	Erysipelotrichia
Percentage	Counts	Fragments	RankCode	taxonomicID	Name
0.44	57458	0	C	40674	Mammalia
0.01	1161	169	C	28211	Alphaproteobacteria
0	578	8	C	1236	Gammaproteobacteria
0	241	33	C	1760	Actinobacteria
0	241	55	C	28216	Betaproteobacteria
0	215	0	C	186801	Clostridia
0	131	0	C	117743	Flavobacteriia
0	96	0	C	203683	Planctomycetia
0	74	0	C	91061	Bacilli
0	29	0	C	1853228	Chitinophagia
0	20	0	C	768503	Cytophagia
0	15	0	C	187857	Aquificae
0	14	0	C	203490	Fusobacteriia
0	7	0	C	28221	Deltaproteobacteria
0	4	0	C	29547	Epsilonproteobacteria
0	3	0	C	67799	Thermodesulfobacteria
0	3	0	C	204432	Acidobacteriia
0	2	0	C	183968	Thermococci
0	2	0	C	224756	Methanomicrobia
0	1	0	C	183967	Thermoplasmata
0	1	0	C	183925	Methanobacteria
0	1	0	C	183963	Halobacteria
0	1	0	C	134549	Spartobacteria
0	1	0	C	200643	Bacteroidia
0	1	0	C	1382928	Ardenticatenia
Percentage	Counts	Fragments	RankCode	taxonomicID	Name
2.57	357404	0	C	40674	Mammalia
0	440	5	C	1236	Gammaproteobacteria
0	251	0	C	186801	Clostridia
0	215	1	C	1760	Actinobacteria
0	210	15	C	28211	Alphaproteobacteria
0	183	0	C	203683	Planctomycetia
0	119	4	C	28216	Betaproteobacteria
0	113	0	C	91061	Bacilli
0	29	0	C	768503	Cytophagia
0	23	0	C	117743	Flavobacteriia
0	17	0	C	28221	Deltaproteobacteria
0	15	0	C	203490	Fusobacteriia
0	5	0	C	187857	Aquificae
0	4	0	C	200643	Bacteroidia
0	2	0	C	183968	Thermococci
0	2	0	C	224756	Methanomicrobia
0	2	0	C	67799	Thermodesulfobacteria
0	2	0	C	204432	Acidobacteriia
0	2	0	C	1937959	Saprospiria
0	2	0	C	31969	Mollicutes
0	2	0	C	29547	Epsilonproteobacteria
0	1	0	C	183925	Methanobacteria
0	1	0	C	183963	Halobacteria
0	1	0	C	118001	Chrysiogenetes
0	1	0	C	203692	Spirochaetia
0	1	0	C	1853228	Chitinophagia
0	1	0	C	204429	Chlamydiia
0	1	0	C	84998	Coriobacteriia
0	1	0	C	1737404	Tissierellia
0	1	0	C	1553900	Oligoflexia
Percentage	Counts	Fragments	RankCode	taxonomicID	Name
6.14	977014	0	C	40674	Mammalia
0.01	1722	0	C	186801	Clostridia
0	637	8	C	1236	Gammaproteobacteria
0	405	5	C	28216	Betaproteobacteria
0	288	5	C	28211	Alphaproteobacteria
0	280	0	C	91061	Bacilli
0	249	0	C	1760	Actinobacteria
0	235	0	C	203683	Planctomycetia
0	110	0	C	768503	Cytophagia
0	51	0	C	28221	Deltaproteobacteria
0	48	0	C	203490	Fusobacteriia
0	38	0	C	117743	Flavobacteriia
0	16	0	C	204432	Acidobacteriia
0	13	0	C	200643	Bacteroidia
0	11	0	C	187857	Aquificae
0	9	0	C	29547	Epsilonproteobacteria
0	9	0	C	188787	Deinococci
0	6	0	C	526524	Erysipelotrichia
0	4	0	C	2138243	Coprothermobacteria
0	4	0	C	1382928	Ardenticatenia
0	4	0	C	1737404	Tissierellia
0	3	0	C	183925	Methanobacteria
0	3	0	C	332159	Solibacteres
0	3	0	C	1853228	Chitinophagia
0	3	0	C	1955630	Methylacidiphilae
0	2	0	C	224756	Methanomicrobia
0	2	0	C	183963	Halobacteria
0	2	0	C	414999	Opitutae
0	1	0	C	183968	Thermococci
0	1	0	C	67799	Thermodesulfobacteria
0	1	0	C	1562566	Blastocatellia
0	1	0	C	191410	Chlorobia
0	1	0	C	1937959	Saprospiria
0	1	0	C	203494	Verrucomicrobiae
0	1	0	C	1553900	Oligoflexia
Percentage	Counts	Fragments	RankCode	taxonomicID	Name
2.35	427203	0	C	40674	Mammalia
0.01	915	0	C	186801	Clostridia
0	557	2	C	1236	Gammaproteobacteria
0	443	25	C	28211	Alphaproteobacteria
0	295	0	C	203683	Planctomycetia
0	212	2	C	1760	Actinobacteria
0	207	0	C	91061	Bacilli
0	187	7	C	28216	Betaproteobacteria
0	52	0	C	768503	Cytophagia
0	41	0	C	117743	Flavobacteriia
0	37	0	C	187857	Aquificae
0	37	0	C	203490	Fusobacteriia
0	23	0	C	28221	Deltaproteobacteria
0	11	0	C	909932	Negativicutes
0	5	0	C	183968	Thermococci
0	4	0	C	204432	Acidobacteriia
0	4	0	C	200643	Bacteroidia
0	3	0	C	183925	Methanobacteria
0	3	0	C	1853228	Chitinophagia
0	3	0	C	188787	Deinococci
0	2	0	C	224756	Methanomicrobia
0	2	0	C	67799	Thermodesulfobacteria
0	2	0	C	117747	Sphingobacteriia
0	2	0	C	29547	Epsilonproteobacteria
0	2	0	C	1077257	Chthonomonadetes
0	1	0	C	183939	Methanococci
0	1	0	C	188708	Thermotogae
0	1	0	C	332159	Solibacteres
0	1	0	C	1937959	Saprospiria
0	1	0	C	414999	Opitutae
0	1	0	C	666505	Phycisphaerae
0	1	0	C	1382928	Ardenticatenia
0	1	0	C	292625	Anaerolineae
0	1	0	C	84998	Coriobacteriia
Percentage	Counts	Fragments	RankCode	taxonomicID	Name
18.31	989718	0	C	40674	Mammalia
0.08	4283	0	C	186801	Clostridia
0.01	455	8	C	1236	Gammaproteobacteria
0.01	430	28	C	28211	Alphaproteobacteria
0	245	0	C	91061	Bacilli
0	105	2	C	1760	Actinobacteria
0	85	2	C	28216	Betaproteobacteria
0	20	0	C	768503	Cytophagia
0	18	0	C	203490	Fusobacteriia
0	14	0	C	117747	Sphingobacteriia
0	14	0	C	117743	Flavobacteriia
0	12	0	C	29547	Epsilonproteobacteria
0	9	0	C	28221	Deltaproteobacteria
0	7	0	C	203683	Planctomycetia
0	2	0	C	204432	Acidobacteriia
0	2	0	C	188787	Deinococci
0	1	0	C	183963	Halobacteria
0	1	0	C	183968	Thermococci
0	1	0	C	191410	Chlorobia
0	1	0	C	1853228	Chitinophagia
0	1	0	C	292625	Anaerolineae
Percentage	Counts	Fragments	RankCode	taxonomicID	Name
1.43	145473	0	C	40674	Mammalia
0	324	0	C	186801	Clostridia
0	273	6	C	1236	Gammaproteobacteria
0	165	2	C	28216	Betaproteobacteria
0	131	2	C	28211	Alphaproteobacteria
0	122	4	C	1760	Actinobacteria
0	108	0	C	203683	Planctomycetia
0	66	0	C	91061	Bacilli
0	11	0	C	117743	Flavobacteriia
0	7	0	C	183925	Methanobacteria
0	7	0	C	187857	Aquificae
0	6	0	C	768503	Cytophagia
0	6	0	C	28221	Deltaproteobacteria
0	5	0	C	203490	Fusobacteriia
0	3	0	C	183963	Halobacteria
0	2	0	C	183968	Thermococci
0	2	0	C	191410	Chlorobia
0	2	0	C	1382928	Ardenticatenia
0	2	0	C	909932	Negativicutes
0	1	0	C	68337	Deferribacteres
0	1	0	C	204432	Acidobacteriia
0	1	0	C	203693	Nitrospira
0	1	0	C	1853228	Chitinophagia
0	1	0	C	200643	Bacteroidia
0	1	0	C	32061	Chloroflexia
0	1	0	C	29547	Epsilonproteobacteria
Percentage	Counts	Fragments	RankCode	taxonomicID	Name
2.9	374315	0	C	40674	Mammalia
0.01	888	1	C	186801	Clostridia
0	473	1	C	1236	Gammaproteobacteria
0	273	0	C	203683	Planctomycetia
0	162	3	C	28211	Alphaproteobacteria
0	162	0	C	1760	Actinobacteria
0	134	0	C	91061	Bacilli
0	84	1	C	28216	Betaproteobacteria
0	37	0	C	203490	Fusobacteriia
0	23	0	C	117743	Flavobacteriia
0	22	0	C	768503	Cytophagia
0	18	0	C	28221	Deltaproteobacteria
0	14	0	C	29547	Epsilonproteobacteria
0	7	0	C	188787	Deinococci
0	6	0	C	187857	Aquificae
0	6	0	C	204432	Acidobacteriia
0	5	0	C	332159	Solibacteres
0	5	0	C	2138243	Coprothermobacteria
0	5	0	C	32061	Chloroflexia
0	3	0	C	183968	Thermococci
0	3	0	C	1937959	Saprospiria
0	2	0	C	117747	Sphingobacteriia
0	2	0	C	1382928	Ardenticatenia
0	1	0	C	224756	Methanomicrobia
0	1	0	C	183967	Thermoplasmata
0	1	0	C	183925	Methanobacteria
0	1	0	C	191410	Chlorobia
0	1	0	C	1497346	Thermoleophilia
0	1	0	C	909932	Negativicutes
0	1	0	C	526524	Erysipelotrichia
33.06	7477716	7477716	U	0	unclassified
66.94	15138938	333	R	1	root
66.94	15138592	2593	R1	131567	cellular organisms
39.75	8990136	0	D	2759	Eukaryota
39.75	8990136	0	D1	33154	Opisthokonta
39.75	8990136	0	K	33208	Metazoa
39.75	8990136	0	K1	6072	Eumetazoa
39.75	8990136	0	K2	33213	Bilateria
39.75	8990136	0	K3	33511	Deuterostomia
39.75	8990136	0	P	7711	Chordata
39.75	8990136	0	P1	89593	Craniata
39.75	8990136	0	P2	7742	Vertebrata
39.75	8990136	0	P3	7776	Gnathostomata
39.75	8990136	0	P4	117570	Teleostomi
39.75	8990136	0	P5	117571	Euteleostomi
39.75	8990136	0	P6	8287	Sarcopterygii
39.75	8990136	0	P7	1338369	Dipnotetrapodomorpha
39.75	8990136	0	P8	32523	Tetrapoda
39.75	8990136	0	P9	32524	Amniota
39.75	8990136	0	C	40674	Mammalia
39.75	8990136	0	C1	32525	Theria
39.75	8990136	0	C2	9347	Eutheria
39.75	8990136	0	C3	1437010	Boreoeutheria
39.75	8990136	0	C4	314146	Euarchontoglires
39.75	8990136	0	O	9443	Primates
39.75	8990136	0	O1	376913	Haplorrhini
39.75	8990136	0	O2	314293	Simiiformes
39.75	8990136	0	O3	9526	Catarrhini
39.75	8990136	0	O4	314295	Hominoidea
39.75	8990136	0	F	9604	Hominidae
39.75	8990136	0	F1	207598	Homininae
39.75	8990136	0	G	9605	Homo
39.75	8990136	8990136	S	9606	Homo sapiens
27.17	6145816	296592	D	2	Bacteria
20.43	4619495	48735	D1	1783272	Terrabacteria group
19.79	4475507	826	P	201174	Actinobacteria
19.78	4474664	1044556	C	1760	Actinobacteria
10.52	2380315	15663	O	85009	Propionibacteriales
10.39	2349728	445815	F	31957	Propionibacteriaceae
8.39	1897920	1893099	G	1912216	Cutibacterium
0.02	3806	1359	S	1747	Cutibacterium acnes
0.01	2446	2423	S1	1734925	Cutibacterium acnes subsp. acnes
0.00	23	23	S2	1114969	Cutibacterium acnes TypeIA2 P.acn31
0.00	1	1	S1	267747	Cutibacterium acnes KPA171202
0.00	1004	1004	S	33010	Cutibacterium avidum
0.00	11	11	S	33011	Cutibacterium granulosum
0.03	5913	0	G	1743	Propionibacterium
0.02	3651	3651	S	671223	Propionibacterium sp. oral taxon 193
0.01	2262	2262	S	1744	Propionibacterium freudenreichii
0.00	72	64	G	72763	Tessaracoccus
0.00	7	7	S	1909732	Tessaracoccus sp. T2.5-30
0.00	1	1	S	399497	Tessaracoccus flavescens
0.00	3	0	G	29404	Microlunatus
0.00	3	3	S	630515	Microlunatus soli
0.00	3	0	G	1912217	Pseudopropionibacterium
0.00	3	0	S	1750	Pseudopropionibacterium propionicum
0.00	3	3	S1	767029	Pseudopropionibacterium propionicum F0230a
0.00	1	0	G	203133	Propionimicrobium
0.00	1	1	S	1871034	Propionimicrobium sp. Marseille-P3275
0.00	1	0	G	1278221	Auraticoccus
0.00	1	1	S	675864	Auraticoccus monumenti
0.07	14924	6	F	85015	Nocardioidaceae
0.06	14574	0	G	2040	Aeromicrobium
0.06	14574	14574	S	2107713	Aeromicrobium sp. A1-2
0.00	245	0	G	53387	Friedmanniella
0.00	245	245	S	546874	Friedmanniella sagamiharensis
0.00	98	0	G	1839	Nocardioides
0.00	98	98	S	196162	Nocardioides sp. JS614
0.00	1	0	G	117156	Actinopolymorpha
0.00	1	1	S	117157	Actinopolymorpha singaporensis
4.39	992937	0	O	85004	Bifidobacteriales
4.39	992937	1	F	31953	Bifidobacteriaceae
4.39	992897	0	G	196081	Scardovia
4.39	992897	0	S	78259	Scardovia inopinata
4.39	992897	992897	S1	1150468	Scardovia inopinata JCM 12537
0.00	39	1	G	1678	Bifidobacterium
0.00	20	0	S	28025	Bifidobacterium animalis
0.00	20	0	S1	302911	Bifidobacterium animalis subsp. lactis
0.00	20	20	S2	1316911	Bifidobacterium animalis subsp. lactis KLDS2.0603
0.00	9	0	S	216816	Bifidobacterium longum
0.00	9	0	S1	1679	Bifidobacterium longum subsp. longum
0.00	9	9	S2	1035817	Bifidobacterium longum subsp. longum KACC 91563
0.00	5	0	S	630129	Bifidobacterium kashiwanohense
0.00	5	5	S1	1447716	Bifidobacterium kashiwanohense PV20-2
0.00	4	4	S	1684	Bifidobacterium asteroides
0.14	31722	5414	O	85006	Micrococcales
0.10	22011	7	F	1268	Micrococcaceae
0.10	21608	21607	G	57493	Kocuria
0.00	1	1	S	72000	Kocuria rhizophila
0.00	393	0	G	1663	Arthrobacter
0.00	339	339	S	37928	Arthrobacter crystallopoietes
0.00	48	48	S	1118963	Arthrobacter sp. Rue61a
0.00	6	6	S	1357915	Arthrobacter sp. QXT-31
0.00	2	0	G	1742993	Pseudarthrobacter
0.00	2	2	S	121292	Pseudarthrobacter sulfonivorans
0.00	1	0	G	1742989	Glutamicibacter
0.00	1	0	S	256701	Glutamicibacter arilaitensis
0.00	1	1	S1	861360	Glutamicibacter arilaitensis Re117
0.02	4259	2	F	85023	Microbacteriaceae
0.02	4236	0	G	33882	Microbacterium
0.02	4231	4231	S	2103230	Microbacterium sp. str. 'China'
0.00	3	3	S	36805	Microbacterium aurum
0.00	1	1	S	1714373	Microbacterium sp. No. 7
0.00	1	1	S	2014534	Microbacterium sp. PM5
0.00	11	0	G	1573	Clavibacter
0.00	11	0	S	28447	Clavibacter michiganensis
0.00	11	11	S1	31964	Clavibacter michiganensis subsp. sepedonicus
0.00	6	0	G	33877	Agromyces
0.00	6	6	S	589382	Agromyces flavus
0.00	2	0	F1	1655488	Luna cluster
0.00	2	0	F2	1655489	Luna-1 subcluster
0.00	1	0	G	529881	Candidatus Aquiluna
0.00	1	1	S	1855377	Candidatus Aquiluna sp. UB-MaderosW2red
0.00	1	0	G	529883	Rhodoluna
0.00	1	1	S	529884	Rhodoluna lacicola
0.00	1	0	G	1705353	Aurantimicrobium
0.00	1	1	S	708131	Aurantimicrobium minutum
0.00	1	0	G	46352	Agrococcus
0.00	1	1	S	684552	Agrococcus carbonis
0.00	12	0	F	85017	Promicromonosporaceae
0.00	6	6	G	157920	Cellulosimicrobium
0.00	6	0	G	254250	Isoptericola
0.00	6	0	S	372663	Isoptericola dokdonensis
0.00	6	6	S1	1300344	Isoptericola dokdonensis DS-3
0.00	11	0	F	85019	Brevibacteriaceae
0.00	11	10	G	1696	Brevibacterium
0.00	1	1	S	1136497	Brevibacterium siliguriense
0.00	6	0	F	145357	Dermacoccaceae
0.00	4	0	G	57495	Dermacoccus
0.00	4	4	S	1274	Dermacoccus nishinomiyaensis
0.00	1	0	G	57499	Kytococcus
0.00	1	0	S	1276	Kytococcus sedentarius
0.00	1	1	S1	478801	Kytococcus sedentarius DSM 20547
0.00	1	0	G	745364	Luteipulveratus
0.00	1	1	S	571913	Luteipulveratus mongoliensis
0.00	2	0	F	85020	Dermabacteraceae
0.00	2	2	G	43668	Brachybacterium
0.00	2	0	O1	577468	unclassified Micrococcales
0.00	2	0	G	2038	Tropheryma
0.00	2	2	S	2039	Tropheryma whipplei
0.00	1	0	F	85016	Cellulomonadaceae
0.00	1	0	G	1707	Cellulomonas
0.00	1	0	S	1711	Cellulomonas flavigena
0.00	1	1	S1	446466	Cellulomonas flavigena DSM 20109
0.00	1	0	F	85018	Dermatophilaceae
0.00	1	0	G	1184606	Austwickia
0.00	1	1	S	100225	Austwickia chelonae
0.00	1	0	F	85021	Intrasporangiaceae
0.00	1	0	G	367298	Phycicoccus
0.00	1	1	S	443156	Phycicoccus dokdonensis
0.00	1	0	F	85022	Jonesiaceae
0.00	1	0	G	43673	Jonesia
0.00	1	1	S	43674	Jonesia denitrificans
0.00	1	0	F	125316	Beutenbergiaceae
0.00	1	0	G	947525	Miniimonas
0.00	1	1	S	2171623	Miniimonas sp. S16
0.05	11162	7776	O	85007	Corynebacteriales
0.01	2956	0	F	1653	Corynebacteriaceae
0.01	2956	2003	G	1716	Corynebacterium
0.00	442	442	S	1719	Corynebacterium pseudotuberculosis
0.00	416	0	S	169292	Corynebacterium aurimucosum
0.00	416	416	S1	548476	Corynebacterium aurimucosum ATCC 700975
0.00	34	32	S	65058	Corynebacterium ulcerans
0.00	2	2	S1	1006579	Corynebacterium ulcerans FRC11
0.00	16	0	S	1231000	Corynebacterium lactis
0.00	16	16	S1	1408189	Corynebacterium lactis RW2-5
0.00	14	0	S	160386	Corynebacterium casei
0.00	14	14	S1	1285583	Corynebacterium casei LMG S-19264
0.00	7	0	S	161879	Corynebacterium kroppenstedtii
0.00	7	7	S1	645127	Corynebacterium kroppenstedtii DSM 44385
0.00	5	5	S	187491	Corynebacterium glaucum
0.00	4	0	S	203263	Corynebacterium aquilae
0.00	4	4	S1	1431546	Corynebacterium aquilae DSM 44791
0.00	2	2	S	35755	Corynebacterium kutscheri
0.00	2	2	S	1718	Corynebacterium glutamicum
0.00	2	0	S	38288	Corynebacterium genitalium
0.00	2	2	S1	585529	Corynebacterium genitalium ATCC 33030
0.00	2	0	S	42817	Corynebacterium argentoratense
0.00	2	2	S1	1348662	Corynebacterium argentoratense DSM 44202
0.00	1	0	S	1727	Corynebacterium variabile
0.00	1	1	S1	858619	Corynebacterium variabile DSM 44702
0.00	1	1	S	161895	Corynebacterium phocae
0.00	1	1	S	401472	Corynebacterium ureicelerivorans
0.00	1	0	S	1717	Corynebacterium diphtheriae
0.00	1	0	S1	1806053	Corynebacterium diphtheriae bv. mitis
0.00	1	1	S2	1450520	Corynebacterium diphtheriae bv. mitis str. ISS 3319
0.00	1	1	S	1487956	Corynebacterium sp. ATCC 6931
0.00	1	1	S	38289	Corynebacterium jeikeium
0.00	1	1	S	35757	Corynebacterium cystitidis
0.00	356	0	F	316606	Segniliparaceae
0.00	356	0	G	286801	Segniliparus
0.00	356	0	S	286802	Segniliparus rotundus
0.00	356	356	S1	640132	Segniliparus rotundus DSM 44985
0.00	36	0	F	85025	Nocardiaceae
0.00	29	0	G	1817	Nocardia
0.00	26	1	S	37329	Nocardia farcinica
0.00	25	25	S1	247156	Nocardia farcinica IFM 10152
0.00	2	0	S	37330	Nocardia nova
0.00	2	2	S1	1415166	Nocardia nova SH22a
0.00	1	1	S	37326	Nocardia brasiliensis
0.00	7	3	G	1827	Rhodococcus
0.00	2	0	S	37919	Rhodococcus opacus
0.00	2	2	S1	632772	Rhodococcus opacus B4
0.00	1	0	S	1833	Rhodococcus erythropolis
0.00	1	1	S1	1136179	Rhodococcus erythropolis CCM2595
0.00	1	1	S	1570939	Rhodococcus sp. 2G
0.00	32	0	F	1762	Mycobacteriaceae
0.00	17	0	G	1866885	Mycolicibacterium
0.00	9	9	S	1795	Mycolicibacterium neoaurum
0.00	2	2	S	1766	Mycolicibacterium fortuitum
0.00	2	2	S	1791	Mycolicibacterium aurum
0.00	2	0	S	1800	Mycolicibacterium chubuense
0.00	2	2	S1	710421	Mycolicibacterium chubuense NBB4
0.00	1	1	S	1797	Mycolicibacterium thermoresistibile
0.00	1	1	S	1804	Mycolicibacterium gilvum
0.00	13	1	G	1763	Mycobacterium
0.00	6	0	G1	120793	Mycobacterium avium complex (MAC)
0.00	6	0	S	1764	Mycobacterium avium
0.00	6	6	S1	439334	Mycobacterium avium subsp. hominissuis
0.00	4	4	S	1769	Mycobacterium leprae
0.00	1	0	G1	77643	Mycobacterium tuberculosis complex
0.00	1	1	S	1773	Mycobacterium tuberculosis
0.00	1	1	S	1936029	Mycobacterium sp. MS1601
0.00	2	0	G	670516	Mycobacteroides
0.00	1	1	S	36809	Mycobacteroides abscessus
0.00	1	1	S	83262	Mycobacteroides immunogenum
0.00	3	0	F	85026	Gordoniaceae
0.00	3	0	G	2053	Gordonia
0.00	1	1	S	36822	Gordonia rubripertincta
0.00	1	1	S	337191	Gordonia sp. KTR9
0.00	1	1	S	2059875	Gordonia sp. YC-JH1
0.00	2	0	F	85029	Dietziaceae
0.00	2	1	G	37914	Dietzia
0.00	1	1	S	499555	Dietzia timorensis
0.00	1	0	O1	697024	unclassified Corynebacteriales
0.00	1	0	G	1847725	Lawsonella
0.00	1	1	S	1528099	Lawsonella clevelandensis
0.04	8334	0	O	85010	Pseudonocardiales
0.04	8334	43	F	2070	Pseudonocardiaceae
0.04	8256	0	G	40566	Actinosynnema
0.04	8256	8256	S	42197	Actinosynnema pretiosum
0.00	14	0	G	43356	Kutzneria
0.00	14	0	S	43357	Kutzneria albida
0.00	14	14	S1	1449976	Kutzneria albida DSM 43870
0.00	8	1	G	65496	Actinoalloteichus
0.00	7	7	S	340345	Actinoalloteichus hymeniacidonis
0.00	6	0	G	1847	Pseudonocardia
0.00	5	5	S	1690815	Pseudonocardia sp. HH130630-07
0.00	1	1	S	1641402	Pseudonocardia sp. HH130629-09
0.00	4	0	G	1813	Amycolatopsis
0.00	1	0	S	31958	Amycolatopsis orientalis
0.00	1	1	S1	1156913	Amycolatopsis orientalis HCCB10007
0.00	1	1	S	33910	Amycolatopsis mediterranei
0.00	1	1	S	1804986	Amycolatopsis albispora
0.00	1	1	S	1911175	Amycolatopsis sp. BJA-103
0.00	2	2	G	1851	Saccharomonospora
0.00	1	0	G	2071	Saccharothrix
0.00	1	0	S	103731	Saccharothrix espanaensis
0.00	1	1	S1	1179773	Saccharothrix espanaensis DSM 44229
0.01	2650	0	O	85008	Micromonosporales
0.01	2650	46	F	28056	Micromonosporaceae
0.01	2598	0	G	1873	Micromonospora
0.01	2588	2588	S	285665	Micromonospora coriariae
0.00	8	8	S	2201999	Micromonospora sp. B006
0.00	1	1	S	47857	Micromonospora echinaurantiaca
0.00	1	1	S	299152	Micromonospora siamensis
0.00	3	0	G	673534	Plantactinospora
0.00	3	3	S	2108470	Plantactinospora sp. BC1
0.00	2	0	G	1865	Actinoplanes
0.00	2	2	S	113562	Actinoplanes derwentensis
0.00	1	0	G	168694	Salinispora
0.00	1	0	S	168697	Salinispora arenicola
0.00	1	1	S1	391037	Salinispora arenicola CNS-205
0.01	2200	0	O	622450	Actinopolysporales
0.01	2200	0	F	622451	Actinopolysporaceae
0.01	2200	0	G	1849	Actinopolyspora
0.01	2200	2200	S	414996	Actinopolyspora erythraea
0.00	400	0	O	2037	Actinomycetales
0.00	400	0	F	2049	Actinomycetaceae
0.00	322	0	G	1653174	Actinotignum
0.00	322	322	S	59505	Actinotignum schaalii
0.00	78	37	G	1654	Actinomyces
0.00	41	41	S	52773	Actinomyces meyeri
0.00	285	0	O	85011	Streptomycetales
0.00	285	0	F	2062	Streptomycetaceae
0.00	285	11	G	1883	Streptomyces
0.00	110	110	S	1535768	Streptomyces lunaelactis
0.00	41	41	S	1915	Streptomyces lincolnensis
0.00	16	16	S	2059884	Streptomyces sp. CMB-StM0423
0.00	14	14	S	1265601	Streptomyces sp. PAMC 26508
0.00	14	0	S	1901	Streptomyces clavuligerus
0.00	14	14	S1	443255	Streptomyces clavuligerus ATCC 27064
0.00	11	0	S	33903	Streptomyces avermitilis
0.00	11	11	S1	227882	Streptomyces avermitilis MA-4680 = NBRC 14893
0.00	9	0	S	1169025	Streptomyces pratensis
0.00	9	9	S1	591167	Streptomyces pratensis ATCC 33331
0.00	8	8	S	2072505	Streptomyces sp. Go-475
0.00	6	0	S	38300	Streptomyces pristinaespiralis
0.00	6	6	S1	457429	Streptomyces pristinaespiralis ATCC 25486
0.00	5	0	S	68246	Streptomyces olivoreticuli
0.00	5	5	S1	284034	Streptomyces olivoreticuli subsp. olivoreticuli
0.00	5	0	G1	1852274	Streptomyces albus group
0.00	5	5	S	1888	Streptomyces albus
0.00	5	5	S	40318	Streptomyces nodosus
0.00	4	4	S	1912	Streptomyces hygroscopicus
0.00	3	3	S	1889	Streptomyces ambofaciens
0.00	3	3	S	68214	Streptomyces griseochromogenes
0.00	2	2	S	164348	Streptomyces puniciscabiei
0.00	2	0	G1	1477431	Streptomyces albidoflavus group
0.00	2	2	S	42239	Streptomyces sampsonii
0.00	1	0	S	285450	Streptomyces roseochromogenus
0.00	1	0	S1	149682	Streptomyces roseochromogenus subsp. oscitans
0.00	1	1	S2	1352936	Streptomyces roseochromogenus subsp. oscitans DS 12.976
0.00	1	1	S	1841249	Streptomyces sp. RTd22
0.00	1	0	S	193462	Streptomyces niveus
0.00	1	1	S1	1352941	Streptomyces niveus NCIMB 11891
0.00	1	1	S	1783515	Streptomyces qaidamensis
0.00	1	0	S	68280	Streptomyces violaceusniger
0.00	1	1	S1	653045	Streptomyces violaceusniger Tu 4113
0.00	1	1	S	1661694	Streptomyces sp. Tue 6075
0.00	1	0	S	68192	Streptomyces cyaneogriseus
0.00	1	1	S1	477245	Streptomyces cyaneogriseus subsp. noncyanogenus
0.00	1	1	S	67267	Streptomyces alboflavus
0.00	1	1	S	1885	Streptomyces actuosus
0.00	1	0	S	1950	Streptomyces peucetius
0.00	1	0	S1	55158	Streptomyces peucetius subsp. caesius
0.00	1	1	S2	316280	Streptomyces peucetius subsp. caesius ATCC 27952
0.00	1	0	S	1969	Streptomyces chartreusis
0.00	1	1	S1	1079985	Streptomyces chartreusis NRRL 3882
0.00	1	1	S	1437453	Streptomyces leeuwenhoekii
0.00	1	1	S	1890	Streptomyces antibioticus
0.00	1	1	S	2184053	Streptomyces sp. ZFG47
0.00	1	1	S	2202000	Streptomyces sp. NEAU-S7GS2
0.00	1	1	S	67258	Streptomyces cavourensis
0.00	49	0	O	85013	Frankiales
0.00	49	0	F	74712	Frankiaceae
0.00	49	3	G	1854	Frankia
0.00	44	44	S	656024	Frankia symbiont of Datisca glomerata
0.00	1	1	S	298654	Frankia inefficax
0.00	1	1	S	710111	Frankia sp. QA3
0.00	32	0	O	622452	Kineosporiales
0.00	32	0	F	83778	Kineosporiaceae
0.00	32	0	G	33981	Kineococcus
0.00	32	0	S	131568	Kineococcus radiotolerans
0.00	32	32	S1	266940	Kineococcus radiotolerans SRS30216 = ATCC BAA-149
0.00	12	0	O	2039638	Candidatus Nanopelagicales
0.00	12	0	F	2162846	Candidatus Nanopelagicaceae
0.00	12	0	G	2039639	Candidatus Nanopelagicus
0.00	12	12	S	1884915	Candidatus Nanopelagicus hibericus
0.00	3	0	O	85012	Streptosporangiales
0.00	2	0	F	83676	Nocardiopsaceae
0.00	2	0	G	83677	Thermobifida
0.00	2	0	S	2021	Thermobifida fusca
0.00	2	2	S1	269800	Thermobifida fusca YX
0.00	1	0	F	2004	Streptosporangiaceae
0.00	1	0	G	2000	Streptosporangium
0.00	1	1	S	2202249	Streptosporangium sp. 'caverna'
0.00	3	0	O	1217098	Jiangellales
0.00	3	0	F	1217100	Jiangellaceae
0.00	3	2	G	281472	Jiangella
0.00	1	1	S	419479	Jiangella alkaliphila
0.00	2	0	O	1643682	Geodermatophilales
0.00	2	0	F	85030	Geodermatophilaceae
0.00	1	0	G	1860	Geodermatophilus
0.00	1	0	S	1861	Geodermatophilus obscurus
0.00	1	1	S1	526225	Geodermatophilus obscurus DSM 43160
0.00	1	0	G	38501	Blastococcus
0.00	1	0	S	138336	Blastococcus saxobsidens
0.00	1	1	S1	1146883	Blastococcus saxobsidens DD2
0.00	2	0	O	1643684	Nakamurellales
0.00	2	0	F	85031	Nakamurellaceae
0.00	2	0	G	53460	Nakamurella
0.00	2	0	S	53461	Nakamurella multipartita
0.00	2	2	S1	479431	Nakamurella multipartita DSM 44233
0.00	12	0	C	84998	Coriobacteriia
0.00	10	0	O	84999	Coriobacteriales
0.00	5	0	F	84107	Coriobacteriaceae
0.00	5	0	F1	84113	unclassified Coriobacteriaceae
0.00	5	5	S	1531429	Coriobacteriaceae bacterium 68-1-3
0.00	5	0	F	1643824	Atopobiaceae
0.00	4	0	G	1935188	Libanicoccus
0.00	4	4	S	1871022	Libanicoccus massiliensis
0.00	1	1	G	133925	Olsenella
0.00	2	0	O	1643822	Eggerthellales
0.00	2	0	F	1643826	Eggerthellaceae
0.00	1	0	G	79603	Denitrobacterium
0.00	1	1	S	79604	Denitrobacterium detoxificans
0.00	1	0	G	84111	Eggerthella
0.00	1	1	S	84112	Eggerthella lenta
0.00	5	0	C	84995	Rubrobacteria
0.00	5	0	O	84996	Rubrobacterales
0.00	5	0	F	84997	Rubrobacteraceae
0.00	5	0	G	42255	Rubrobacter
0.00	5	5	S	42256	Rubrobacter radiotolerans
0.42	94253	4050	P	1239	Firmicutes
0.24	55038	1	C	186801	Clostridia
0.24	55027	142	O	186802	Clostridiales
0.24	54759	59	F	31979	Clostridiaceae
0.24	53994	10	G	1485	Clostridium
0.21	48274	48274	S	1502	Clostridium perfringens
0.02	5648	5648	S	1520	Clostridium beijerinckii
0.00	30	30	S	641107	Clostridium sp. DL-VIII
0.00	13	13	S	1497	Clostridium formicaceticum
0.00	11	0	S	1513	Clostridium tetani
0.00	11	11	S1	1231072	Clostridium tetani 12124569
0.00	5	5	S	1491	Clostridium botulinum
0.00	1	1	S	394958	Clostridium taeniosporum
0.00	1	1	S	29341	Clostridium argentinense
0.00	1	1	S	84022	Clostridium aceticum
0.00	704	0	G	390805	Geosporobacter
0.00	704	704	S	1424294	Geosporobacter ferrireducens
0.00	1	0	G	49082	Candidatus Arthromitus
0.00	1	1	S	1041504	Candidatus Arthromitus sp. SFB-rat-Yit
0.00	1	0	G	1981033	Mordavella
0.00	1	1	S	2086584	Mordavella sp. Marseille-P3756
0.00	57	0	F	186807	Peptococcaceae
0.00	33	33	G	36853	Desulfitobacterium
0.00	24	0	G	1562	Desulfotomaculum
0.00	24	0	S	1565	Desulfotomaculum nigrificans
0.00	24	24	S1	868595	Desulfotomaculum nigrificans CO-1-SRB
0.00	27	0	F	186804	Peptostreptococcaceae
0.00	21	0	G	1870884	Clostridioides
0.00	21	21	S	1496	Clostridioides difficile
0.00	5	0	G	1849828	Paeniclostridium
0.00	5	5	S	1505	Paeniclostridium sordellii
0.00	1	0	G	186831	Acetoanaerobium
0.00	1	1	S	1511	Acetoanaerobium sticklandii
0.00	19	0	F	186803	Lachnospiraceae
0.00	14	0	G	1506553	Lachnoclostridium
0.00	14	14	S	1871021	Lachnoclostridium phocaeense
0.00	2	0	G	698776	Cellulosilyticum
0.00	2	0	S	29360	Cellulosilyticum lentocellum
0.00	2	2	S1	642492	Cellulosilyticum lentocellum DSM 5427
0.00	1	0	G	830	Butyrivibrio
0.00	1	0	S	43305	Butyrivibrio proteoclasticus
0.00	1	1	S1	515622	Butyrivibrio proteoclasticus B316
0.00	1	0	G	572511	Blautia
0.00	1	1	S	1912897	Blautia sp. N6H1-15
0.00	1	0	G	1663717	Herbinix
0.00	1	1	S	1679721	Herbinix luporum
0.00	8	0	F	541000	Ruminococcaceae
0.00	4	0	G	216851	Faecalibacterium
0.00	4	4	S	853	Faecalibacterium prausnitzii
0.00	2	0	G	1263	Ruminococcus
0.00	2	2	S	1160721	Ruminococcus bicirculans
0.00	2	0	F1	552397	unclassified Ruminococcaceae
0.00	2	0	F2	2305133	unclassified Ruminococcaceae (miscellaneous)
0.00	2	2	S	1572656	Ruminococcaceae bacterium CPB6
0.00	6	0	F	186806	Eubacteriaceae
0.00	6	0	G	1730	Eubacterium
0.00	5	0	S	29322	[Eubacterium] cellulosolvens
0.00	5	5	S1	633697	[Eubacterium] cellulosolvens 6
0.00	1	1	S	39488	[Eubacterium] hallii
0.00	4	0	O1	538999	Clostridiales incertae sedis
0.00	4	0	F	539000	Clostridiales Family XVII. Incertae Sedis
0.00	4	0	G	73918	Thermaerobacter
0.00	4	0	S	73919	Thermaerobacter marianensis
0.00	4	4	S1	644966	Thermaerobacter marianensis DSM 12885
0.00	2	0	F	216572	Oscillospiraceae
0.00	2	0	G	459786	Oscillibacter
0.00	2	0	S	351091	Oscillibacter valericigenes
0.00	2	2	S1	693746	Oscillibacter valericigenes Sjm18-20
0.00	1	0	F	68298	Syntrophomonadaceae
0.00	1	0	G	129001	Syntrophothermus
0.00	1	0	S	86170	Syntrophothermus lipocalidus
0.00	1	1	S1	643648	Syntrophothermus lipocalidus DSM 12680
0.00	1	0	F	543349	Symbiobacteriaceae
0.00	1	0	G	2733	Symbiobacterium
0.00	1	0	S	2734	Symbiobacterium thermophilum
0.00	1	1	S1	292459	Symbiobacterium thermophilum IAM 14863
0.00	1	0	F	2304686	Hungateiclostridiaceae
0.00	1	0	G	2304692	Hungateiclostridium
0.00	1	1	S	1677857	Hungateiclostridium saccincola
0.00	6	0	O	68295	Thermoanaerobacterales
0.00	4	0	F	186814	Thermoanaerobacteraceae
0.00	4	1	G	1754	Thermoanaerobacter
0.00	3	0	S	106578	Thermoanaerobacter siderophilus
0.00	3	3	S1	880478	Thermoanaerobacter siderophilus SR4
0.00	2	0	F	543371	Thermoanaerobacterales Family III. Incertae Sedis
0.00	2	2	G	44000	Caldicellulosiruptor
0.00	4	0	O	53433	Halanaerobiales
0.00	4	0	F	972	Halanaerobiaceae
0.00	4	0	G	2330	Halanaerobium
0.00	3	3	S	656519	Halanaerobium hydrogeniformans
0.00	1	0	S	2331	Halanaerobium praevalens
0.00	1	1	S1	572479	Halanaerobium praevalens DSM 2228
0.16	35085	3384	C	91061	Bacilli
0.10	22841	980	O	1385	Bacillales
0.07	15706	13613	F	90964	Staphylococcaceae
0.01	2091	1375	G	1279	Staphylococcus
0.00	385	368	S	1280	Staphylococcus aureus
0.00	17	0	S1	46170	Staphylococcus aureus subsp. aureus
0.00	11	11	S2	1392476	Staphylococcus aureus subsp. aureus 6850
0.00	2	2	S2	1343064	Staphylococcus aureus subsp. aureus ST772-MRSA-V
0.00	2	2	S2	1074919	Staphylococcus aureus subsp. aureus ST228
0.00	1	1	S2	869816	Staphylococcus aureus subsp. aureus JKD6159
0.00	1	1	S2	1381115	Staphylococcus aureus subsp. aureus Tager 104
0.00	222	222	S	1286	Staphylococcus simulans
0.00	81	81	S	1282	Staphylococcus epidermidis
0.00	11	0	S	1281	Staphylococcus carnosus
0.00	11	0	S1	147448	Staphylococcus carnosus subsp. carnosus
0.00	11	11	S2	396513	Staphylococcus carnosus subsp. carnosus TM300
0.00	4	4	S	1283	Staphylococcus haemolyticus
0.00	4	4	S	29379	Staphylococcus auricularis
0.00	2	2	S	246432	Staphylococcus equorum
0.00	2	2	S	45972	Staphylococcus pasteuri
0.00	1	1	S	2025492	Staphylococcus sp. M0911
0.00	1	1	S	985002	Staphylococcus argenteus
0.00	1	1	S	70255	Staphylococcus condimenti
0.00	1	1	S	29388	Staphylococcus capitis
0.00	1	1	S	1296	Staphylococcus sciuri
0.00	2	0	G	227979	Jeotgalicoccus
0.00	2	2	S	1461582	Jeotgalicoccus saudimassiliensis
0.03	5965	14	F	186817	Bacillaceae
0.03	5931	1103	G	1386	Bacillus
0.01	2896	743	G1	86661	Bacillus cereus group
0.01	1322	1316	S	1396	Bacillus cereus
0.00	5	5	S1	288681	Bacillus cereus E33L
0.00	1	1	S1	1003239	Bacillus cereus C1L
0.00	702	698	S	1392	Bacillus anthracis
0.00	4	4	S1	673518	Bacillus anthracis str. A16R
0.00	129	113	S	1428	Bacillus thuringiensis
0.00	9	9	S1	412694	Bacillus thuringiensis str. Al Hakam
0.00	3	3	S1	529122	Bacillus thuringiensis YBT-1518
0.00	2	0	S1	29339	Bacillus thuringiensis serovar kurstaki
0.00	2	2	S2	1279365	Bacillus thuringiensis serovar kurstaki str. HD73
0.00	1	1	S1	1417985	Bacillus thuringiensis LM1212
0.00	1	1	S1	1441	Bacillus thuringiensis serovar morrisoni
0.01	1622	0	G1	653685	Bacillus subtilis group
0.01	1347	0	G2	1938374	Bacillus amyloliquefaciens group
0.01	1347	47	S	492670	Bacillus velezensis
0.01	1300	1300	S1	1458206	Bacillus velezensis NJN-6
0.00	274	71	S	1423	Bacillus subtilis
0.00	190	190	S1	86029	Bacillus subtilis subsp. natto
0.00	11	11	S1	1496303	Bacillus subtilis subsp. globigii
0.00	2	1	S1	135461	Bacillus subtilis subsp. subtilis
0.00	1	1	S2	224308	Bacillus subtilis subsp. subtilis str. 168
0.00	1	1	S	119858	Bacillus sonorensis
0.00	267	267	S	1398	Bacillus coagulans
0.00	22	0	S	1413	Bacillus cellulosilyticus
0.00	22	22	S1	649639	Bacillus cellulosilyticus DSM 2522
0.00	8	8	S	2093834	Bacillus sp. ZY-1-1
0.00	5	5	S	33932	Bacillus cohnii
0.00	2	1	S	1404	Bacillus megaterium
0.00	1	1	S1	1006007	Bacillus megaterium WSH-002
0.00	2	2	S	1705566	Bacillus sp. FJAT-18017
0.00	1	1	S	79880	Bacillus clausii
0.00	1	1	S	1441095	Bacillus gobiensis
0.00	1	0	G1	1792192	Bacillus altitudinis complex
0.00	1	1	S	293387	Bacillus altitudinis
0.00	1	1	S	352858	Bacillus sp. Y1
0.00	9	0	G	400634	Lysinibacillus
0.00	7	7	S	2072025	Lysinibacillus sp. YS11
0.00	1	1	S	1421	Lysinibacillus sphaericus
0.00	1	1	S	2086577	Lysinibacillus sp. Marseille-P5727
0.00	3	0	G	175304	Lentibacillus
0.00	3	3	S	1472767	Lentibacillus amyloliquefaciens
0.00	2	0	G	129337	Geobacillus
0.00	2	1	S	33940	Geobacillus thermodenitrificans
0.00	1	1	S1	420246	Geobacillus thermodenitrificans NG80-2
0.00	2	1	G	150247	Anoxybacillus
0.00	1	1	S	294699	Anoxybacillus amylolyticus
0.00	2	0	G	182709	Oceanobacillus
0.00	2	0	S	182710	Oceanobacillus iheyensis
0.00	2	2	S1	221109	Oceanobacillus iheyensis HTE831
0.00	1	0	G	45667	Halobacillus
0.00	1	1	S	402384	Halobacillus mangrovi
0.00	1	0	G	1055323	Aeribacillus
0.00	1	1	S	33936	Aeribacillus pallidus
0.00	99	0	F	186818	Planococcaceae
0.00	38	0	G	648800	Solibacillus
0.00	38	0	S	76853	Solibacillus silvestris
0.00	38	38	S1	1002809	Solibacillus silvestris StLB046
0.00	35	0	G	1372	Planococcus
0.00	31	31	S	2058136	Planococcus sp. MB-3u-03
0.00	3	3	S	1526927	Planococcus sp. PAMC 21323
0.00	1	1	S	1038856	Planococcus plakortidis
0.00	24	0	G	651660	Paenisporosarcina
0.00	24	24	S	2320858	Paenisporosarcina sp. K2R23-3
0.00	2	0	G	157226	Jeotgalibacillus
0.00	2	2	S	1508404	Jeotgalibacillus malaysiensis
0.00	41	0	F	186822	Paenibacillaceae
0.00	32	5	G	44249	Paenibacillus
0.00	19	19	S	1536775	Paenibacillus sp. FSL H7-0737
0.00	2	2	S	1532905	Paenibacillus sp. CAA11
0.00	2	0	G1	2044880	Paenibacillus sonchi group
0.00	2	0	S	483937	Paenibacillus riograndensis
0.00	2	2	S1	1073571	Paenibacillus riograndensis SBR5
0.00	1	0	S	1406	Paenibacillus polymyxa
0.00	1	1	S1	1413214	Paenibacillus polymyxa SQR-21
0.00	1	1	S	1536770	Paenibacillus sp. FSL R5-0345
0.00	1	0	S	61624	Paenibacillus mucilaginosus
0.00	1	1	S1	997761	Paenibacillus mucilaginosus K02
0.00	1	1	S	1464	Paenibacillus larvae
0.00	5	0	F1	85151	Aneurinibacillus group
0.00	5	0	G	55079	Aneurinibacillus
0.00	5	5	S	1500254	Aneurinibacillus soli
0.00	4	2	G	55080	Brevibacillus
0.00	2	2	S	1465	Brevibacillus laterosporus
0.00	25	0	F	186824	Thermoactinomycetaceae
0.00	24	0	G	292635	Laceyella
0.00	24	24	S	2071623	Laceyella sp. FBKL4.010
0.00	1	0	G	1677050	Novibacillus
0.00	1	1	S	1471761	Novibacillus thermophilus
0.00	23	0	F	186820	Listeriaceae
0.00	23	0	G	1637	Listeria
0.00	23	23	S	1639	Listeria monocytogenes
0.00	2	0	F	186823	Alicyclobacillaceae
0.00	2	2	G	1129704	Kyrpidia
0.04	8860	0	O	186826	Lactobacillales
0.03	6817	1	F	33958	Lactobacillaceae
0.03	6816	0	G	1578	Lactobacillus
0.03	6026	0	S	1584	Lactobacillus delbrueckii
0.03	6025	6025	S1	29397	Lactobacillus delbrueckii subsp. lactis
0.00	1	1	S1	83684	Lactobacillus delbrueckii subsp. delbrueckii
0.00	776	776	S	2099788	Lactobacillus sp. CBA3605
0.00	7	7	S	60520	Lactobacillus paraplantarum
0.00	3	3	S	375175	Lactobacillus backii
0.00	1	1	S	1580	Lactobacillus brevis
0.00	1	1	S	1847728	Lactobacillus allii
0.00	1	0	S	47770	Lactobacillus crispatus
0.00	1	1	S1	748671	Lactobacillus crispatus ST1
0.00	1	1	S	240427	Lactobacillus paracollinoides
0.01	1987	0	F	1300	Streptococcaceae
0.01	1986	1939	G	1301	Streptococcus
0.00	31	28	S	1314	Streptococcus pyogenes
0.00	3	0	S1	301447	Streptococcus pyogenes serotype M1
0.00	3	3	S2	1207470	Streptococcus pyogenes M1 476
0.00	5	5	S	1307	Streptococcus suis
0.00	5	0	S	1313	Streptococcus pneumoniae
0.00	5	5	S1	869303	Streptococcus pneumoniae SPN034156
0.00	2	2	S	2021971	Streptococcus respiraculi
0.00	2	0	S	45634	Streptococcus cristatus
0.00	2	2	S1	889201	Streptococcus cristatus ATCC 51100
0.00	1	1	S	2173853	Streptococcus sp. Z15
0.00	1	1	S	1811193	Streptococcus pantholopis
0.00	1	0	G	1357	Lactococcus
0.00	1	1	S	1366	Lactococcus raffinolactis
0.00	48	0	F	81850	Leuconostocaceae
0.00	48	0	G	46255	Weissella
0.00	47	47	S	137591	Weissella cibaria
0.00	1	1	S	759620	Weissella ceti
0.00	6	0	F	81852	Enterococcaceae
0.00	6	0	G	1350	Enterococcus
0.00	3	0	S	1351	Enterococcus faecalis
0.00	2	2	S1	226185	Enterococcus faecalis V583
0.00	1	1	S1	1206105	Enterococcus faecalis D32
0.00	3	3	S	53346	Enterococcus mundtii
0.00	2	0	F	186828	Carnobacteriaceae
0.00	1	0	G	2747	Carnobacterium
0.00	1	0	S	147709	Carnobacterium inhibens
0.00	1	1	S1	1266845	Carnobacterium inhibens subsp. gilichinskyi
0.00	1	0	G	191769	Marinilactibacillus
0.00	1	1	S	1911586	Marinilactibacillus sp. 15R
0.00	49	0	C	909932	Negativicutes
0.00	38	0	O	909929	Selenomonadales
0.00	36	0	F	1843490	Sporomusaceae
0.00	36	0	G	365348	Pelosinus
0.00	36	36	S	484770	Pelosinus sp. UFO1
0.00	2	0	F	1843491	Selenomonadaceae
0.00	1	0	G	970	Selenomonas
0.00	1	0	S	971	Selenomonas ruminantium
0.00	1	0	S1	114197	Selenomonas ruminantium subsp. lactilytica
0.00	1	1	S2	927704	Selenomonas ruminantium subsp. lactilytica TAM6421
0.00	1	0	G	158846	Megamonas
0.00	1	1	S	158847	Megamonas hypermegale
0.00	8	0	O	1843488	Acidaminococcales
0.00	8	0	F	909930	Acidaminococcaceae
0.00	8	0	G	904	Acidaminococcus
0.00	7	0	S	905	Acidaminococcus fermentans
0.00	7	7	S1	591001	Acidaminococcus fermentans DSM 20731
0.00	1	0	S	187327	Acidaminococcus intestini
0.00	1	1	S1	568816	Acidaminococcus intestini RyC-MR95
0.00	3	0	O	1843489	Veillonellales
0.00	3	0	F	31977	Veillonellaceae
0.00	2	0	G	909928	Negativicoccus
0.00	2	2	S	1702287	Negativicoccus massiliensis
0.00	1	0	G	906	Megasphaera
0.00	1	1	S	907	Megasphaera elsdenii
0.00	20	0	C	1737404	Tissierellia
0.00	20	0	O	1737405	Tissierellales
0.00	20	0	F	1570339	Peptoniphilaceae
0.00	20	0	G	150022	Finegoldia
0.00	20	3	S	1260	Finegoldia magna
0.00	12	12	S1	334413	Finegoldia magna ATCC 29328
0.00	5	5	S1	525282	Finegoldia magna ATCC 53516
0.00	11	0	C	526524	Erysipelotrichia
0.00	11	0	O	526525	Erysipelotrichales
0.00	11	0	F	128827	Erysipelotrichaceae
0.00	9	1	G	1647	Erysipelothrix
0.00	8	8	S	1648	Erysipelothrix rhusiopathiae
0.00	2	0	G	191303	Turicibacter
0.00	2	2	S	1712675	Turicibacter sp. H121
0.00	638	0	P	544448	Tenericutes
0.00	638	0	C	31969	Mollicutes
0.00	635	0	O	2085	Mycoplasmatales
0.00	635	0	F	2092	Mycoplasmataceae
0.00	635	619	G	2093	Mycoplasma
0.00	7	7	S	86660	Mycoplasma dispar
0.00	7	0	G1	656088	Mycoplasma mycoides group
0.00	4	0	S	2095	Mycoplasma capricolum
0.00	4	4	S1	40480	Mycoplasma capricolum subsp. capripneumoniae
0.00	3	0	S	2102	Mycoplasma mycoides
0.00	3	0	S1	40477	Mycoplasma mycoides subsp. capri
0.00	3	0	S2	44100	Mycoplasma mycoides subsp. capri LC
0.00	3	3	S3	862259	Mycoplasma mycoides subsp. capri LC str. 95010
0.00	2	2	S	1749074	Mycoplasma sp. (ex Biomphalaria glabrata)
0.00	3	0	O	186328	Entomoplasmatales
0.00	3	0	F	2131	Spiroplasmataceae
0.00	3	1	G	2132	Spiroplasma
0.00	1	0	S	2137	Spiroplasma apis
0.00	1	1	S1	1276258	Spiroplasma apis B31
0.00	1	1	S	2133	Spiroplasma citri
0.00	163	0	P	1297	Deinococcus-Thermus
0.00	163	0	C	188787	Deinococci
0.00	159	0	O	118964	Deinococcales
0.00	158	0	F	183710	Deinococcaceae
0.00	158	153	G	1298	Deinococcus
0.00	4	4	S	317577	Deinococcus ficus
0.00	1	0	S	55148	Deinococcus proteolyticus
0.00	1	1	S1	693977	Deinococcus proteolyticus MRP
0.00	1	0	F	332247	Trueperaceae
0.00	1	0	G	332248	Truepera
0.00	1	0	S	332249	Truepera radiovictrix
0.00	1	1	S1	649638	Truepera radiovictrix DSM 17093
0.00	4	0	O	68933	Thermales
0.00	4	0	F	188786	Thermaceae
0.00	2	0	G	65551	Meiothermus
0.00	2	0	S	52022	Meiothermus silvanus
0.00	2	2	S1	526227	Meiothermus silvanus DSM 9946
0.00	1	0	G	270	Thermus
0.00	1	1	S	274	Thermus thermophilus
0.00	1	0	G	208447	Oceanithermus
0.00	1	0	S	187137	Oceanithermus profundus
0.00	1	1	S1	670487	Oceanithermus profundus DSM 14977
0.00	159	0	D2	1798711	Cyanobacteria/Melainabacteria group
0.00	159	0	P	1117	Cyanobacteria
0.00	83	0	O	1890424	Synechococcales
0.00	75	0	F	1890426	Synechococcaceae
0.00	74	19	G	1129	Synechococcus
0.00	54	54	S	84588	Synechococcus sp. WH 8102
0.00	1	1	S	1280380	Synechococcus sp. KORDI-100
0.00	1	0	G	146785	Thermosynechococcus
0.00	1	0	S	146786	Thermosynechococcus elongatus
0.00	1	1	S1	197221	Thermosynechococcus elongatus BP-1
0.00	8	0	F	1213	Prochloraceae
0.00	8	1	G	1218	Prochlorococcus
0.00	7	0	S	1219	Prochlorococcus marinus
0.00	7	7	S1	167542	Prochlorococcus marinus str. MIT 9515
0.00	52	0	P1	1301283	Oscillatoriophycideae
0.00	52	0	O	1150	Oscillatoriales
0.00	32	0	F	1892251	Coleofasciculaceae
0.00	32	0	G	63132	Geitlerinema
0.00	32	32	S	1173025	Geitlerinema sp. PCC 7407
0.00	11	0	F	1892252	Microcoleaceae
0.00	11	0	G	54304	Planktothrix
0.00	11	0	S	1160	Planktothrix agardhii
0.00	11	11	S1	388467	Planktothrix agardhii NIVA-CYA 126/8
0.00	4	0	F	1892254	Oscillatoriaceae
0.00	3	0	G	1155738	Moorea
0.00	3	0	S	1155739	Moorea producens
0.00	2	2	S1	1458985	Moorea producens PAL-8-15-08-1
0.00	1	1	S1	1454205	Moorea producens JHB
0.00	1	0	G	1158	Oscillatoria
0.00	1	0	S	482564	Oscillatoria nigro-viridis
0.00	1	1	S1	179408	Oscillatoria nigro-viridis PCC 7112
0.00	4	0	F	1892255	Gomontiellaceae
0.00	4	0	G	241421	Crinalium
0.00	4	0	S	241425	Crinalium epipsammum
0.00	4	4	S1	1173022	Crinalium epipsammum PCC 9333
0.00	1	0	F	1892249	Cyanothecaceae
0.00	1	0	G	43988	Cyanothece
0.00	1	1	S	395961	Cyanothece sp. PCC 7425
0.00	16	0	O	1161	Nostocales
0.00	8	0	F	1162	Nostocaceae
0.00	6	0	G	1177	Nostoc
0.00	2	2	S	317936	Nostoc sp. PCC 7107
0.00	2	2	S	1261031	Nostoc sp. 'Peltigera membranacea cyanobiont' N6
0.00	1	0	S	272131	Nostoc punctiforme
0.00	1	1	S1	63737	Nostoc punctiforme PCC 73102
0.00	1	1	S	1973475	Nostoc sp. NIES-2111
0.00	2	0	G	264688	Trichormus
0.00	2	0	S	264691	Trichormus variabilis
0.00	2	2	S1	240292	Trichormus variabilis ATCC 29413
0.00	8	0	F	1185	Rivulariaceae
0.00	8	4	G	1186	Calothrix
0.00	3	0	S	1973486	Calothrix parasitica
0.00	3	3	S1	1973488	Calothrix parasitica NIES-267
0.00	1	1	S	1954172	Calothrix sp. NIES-2100
0.00	4	0	O	52604	Pleurocapsales
0.00	4	0	F	1890498	Dermocarpellaceae
0.00	4	0	G	102115	Stanieria
0.00	4	4	S	1807358	Stanieria sp. NIES-3757
0.00	3	0	O	1955042	Gloeoemargaritales
0.00	3	0	F	1955043	Gloeomargaritaceae
0.00	3	0	G	1188227	Gloeomargarita
0.00	3	0	S	1188228	Gloeomargarita lithophora
0.00	3	3	S1	1188229	Gloeomargarita lithophora Alchichica-D10
0.00	1	0	C	307596	Gloeobacteria
0.00	1	0	O	307595	Gloeobacterales
0.00	1	0	F	1890422	Gloeobacteraceae
0.00	1	0	G	33071	Gloeobacter
0.00	1	0	S	33072	Gloeobacter violaceus
0.00	1	1	S1	251221	Gloeobacter violaceus PCC 7421
0.00	39	0	P	200795	Chloroflexi
0.00	30	0	C	189775	Thermomicrobia
0.00	30	0	C1	85000	Sphaerobacteridae
0.00	30	0	O	85001	Sphaerobacterales
0.00	30	0	O1	255728	Sphaerobacterineae
0.00	30	0	F	85002	Sphaerobacteraceae
0.00	30	0	G	2056	Sphaerobacter
0.00	30	0	S	2057	Sphaerobacter thermophilus
0.00	30	30	S1	479434	Sphaerobacter thermophilus DSM 20745
0.00	5	0	C	1382928	Ardenticatenia
0.00	5	0	O	1382929	Ardenticatenales
0.00	5	0	F	1382930	Ardenticatenaceae
0.00	5	0	G	1988031	Candidatus Promineofilum
0.00	5	5	S	1806508	Candidatus Promineofilum breve
0.00	3	0	C	292625	Anaerolineae
0.00	3	0	O	292629	Anaerolineales
0.00	3	0	F	292628	Anaerolineaceae
0.00	3	0	G	233189	Anaerolinea
0.00	3	0	S	167964	Anaerolinea thermophila
0.00	3	3	S1	926569	Anaerolinea thermophila UNI-1
0.00	1	0	C	475962	Caldilineae
0.00	1	0	O	475963	Caldilineales
0.00	1	0	F	475964	Caldilineaceae
0.00	1	0	G	233191	Caldilinea
0.00	1	0	S	133453	Caldilinea aerophila
0.00	1	1	S1	926550	Caldilinea aerophila DSM 14535 = NBRC 104270
0.00	1	0	D2	1859062	unclassified Terrabacteria group
0.00	1	0	G	262406	Thermobaculum
0.00	1	0	S	166501	Thermobaculum terrenum
0.00	1	1	S1	525904	Thermobaculum terrenum ATCC BAA-798
5.43	1227016	28397	P	1224	Proteobacteria
[truncated: 58,307 more rows]
[truncated: 60 more columns]
