# Supplementary material for: Identification of microbial antigens in liver tissues involved in the pathogenesis of primary biliary cholangitis using 16S rRNA metagenome analysis
Source: PLoS One. 2024 Aug 19;19(8):e0308912. doi: 10.1371/journal.pone.0308912 (PMC11332946; doi:10.1371/journal.pone.0308912)
Supplement: S5 Table — (TXT) [file pone.0308912.s005.txt]

Percentage	Counts	Fragments	RankCode	taxonomicID	Name
7.84	962432	78920	C	28211	Alphaproteobacteria
2.81	345119	3706	C	1236	Gammaproteobacteria
2.52	309231	11020	C	1760	Actinobacteria
0.3	36807	0	C	40674	Mammalia
0.2	24293	1006	C	91061	Bacilli
0.08	10002	2930	C	28216	Betaproteobacteria
0.01	1744	0	C	186801	Clostridia
0.01	647	0	C	1562566	Blastocatellia
0	432	0	C	909932	Negativicutes
0	399	3	C	28221	Deltaproteobacteria
0	273	0	C	200643	Bacteroidia
0	185	0	C	84998	Coriobacteriia
0	144	0	C	117743	Flavobacteriia
0	75	0	C	203683	Planctomycetia
0	59	0	C	203490	Fusobacteriia
0	29	0	C	1737404	Tissierellia
0	26	0	C	666505	Phycisphaerae
0	21	0	C	29547	Epsilonproteobacteria
0	20	0	C	768503	Cytophagia
0	18	0	C	31969	Mollicutes
0	16	0	C	203692	Spirochaetia
0	6	0	C	526524	Erysipelotrichia
0	5	0	C	117747	Sphingobacteriia
0	5	0	C	332159	Solibacteres
0	4	0	C	292625	Anaerolineae
0	4	1	C	189775	Thermomicrobia
0	3	0	C	187857	Aquificae
0	3	0	C	204432	Acidobacteriia
0	2	0	C	414999	Opitutae
0	2	0	C	204430	Fibrobacteria
0	2	0	C	191410	Chlorobia
0	2	0	C	1853228	Chitinophagia
0	1	0	C	183968	Thermococci
0	1	0	C	224756	Methanomicrobia
0	1	0	C	183963	Halobacteria
0	1	0	C	203693	Nitrospira
0	1	0	C	67799	Thermodesulfobacteria
0	1	0	C	188708	Thermotogae
0	1	0	C	204429	Chlamydiia
0	1	0	C	203494	Verrucomicrobiae
0	1	0	C	1937959	Saprospiria
0	1	0	C	2138243	Coprothermobacteria
0	1	0	C	188787	Deinococci
0	1	0	C	908620	Nitriliruptoria
Percentage	Counts	Fragments	RankCode	taxonomicID	Name
4.42	730719	84208	C	28211	Alphaproteobacteria
3.3	545424	33942	C	1760	Actinobacteria
2.26	374414	5795	C	1236	Gammaproteobacteria
0.3	49211	1309	C	91061	Bacilli
0.26	43660	0	C	40674	Mammalia
0.06	10476	4164	C	28216	Betaproteobacteria
0.03	5439	0	C	200643	Bacteroidia
0.02	3539	0	C	1737404	Tissierellia
0.01	2065	0	C	203693	Nitrospira
0.01	2041	1	C	186801	Clostridia
0	530	1	C	28221	Deltaproteobacteria
0	480	0	C	1562566	Blastocatellia
0	455	0	C	909932	Negativicutes
0	256	8	C	204429	Chlamydiia
0	212	0	C	117743	Flavobacteriia
0	97	0	C	203683	Planctomycetia
0	92	0	C	666505	Phycisphaerae
0	57	0	C	203490	Fusobacteriia
0	53	0	C	414999	Opitutae
0	27	0	C	203692	Spirochaetia
0	27	0	C	29547	Epsilonproteobacteria
0	22	0	C	84998	Coriobacteriia
0	18	0	C	768503	Cytophagia
0	17	0	C	187857	Aquificae
0	7	0	C	332159	Solibacteres
0	7	0	C	117747	Sphingobacteriia
0	6	0	C	183968	Thermococci
0	5	0	C	188787	Deinococci
0	5	0	C	292625	Anaerolineae
0	4	0	C	2138243	Coprothermobacteria
0	4	0	C	31969	Mollicutes
0	4	0	C	189775	Thermomicrobia
0	4	0	C	526524	Erysipelotrichia
0	3	0	C	224756	Methanomicrobia
0	3	0	C	1937959	Saprospiria
0	3	0	C	1853228	Chitinophagia
0	3	0	C	908620	Nitriliruptoria
0	2	0	C	649775	Synergistia
0	2	0	C	68337	Deferribacteres
0	2	0	C	1813735	Acidobacteria_subdivision_6
0	2	0	C	475962	Caldilineae
0	1	0	C	183967	Thermoplasmata
0	1	0	C	183925	Methanobacteria
0	1	0	C	67799	Thermodesulfobacteria
0	1	0	C	1921781	Kiritimatiellae
0	1	0	C	204430	Fibrobacteria
Percentage	Counts	Fragments	RankCode	taxonomicID	Name
4.72	541803	63530	C	28211	Alphaproteobacteria
2.11	241912	17992	C	1760	Actinobacteria
1.66	190867	1377	C	1236	Gammaproteobacteria
0.62	71712	0	C	40674	Mammalia
0.25	28648	637	C	91061	Bacilli
0.05	5603	1288	C	28216	Betaproteobacteria
0.01	1227	0	C	186801	Clostridia
0.01	927	0	C	1737404	Tissierellia
0.01	882	0	C	909932	Negativicutes
0	262	0	C	1562566	Blastocatellia
0	242	1	C	28221	Deltaproteobacteria
0	117	0	C	117743	Flavobacteriia
0	64	0	C	203683	Planctomycetia
0	45	0	C	200643	Bacteroidia
0	31	30	C	204429	Chlamydiia
0	25	0	C	203490	Fusobacteriia
0	16	0	C	666505	Phycisphaerae
0	15	0	C	526524	Erysipelotrichia
0	15	0	C	29547	Epsilonproteobacteria
0	11	0	C	203692	Spirochaetia
0	7	0	C	203693	Nitrospira
0	7	0	C	768503	Cytophagia
0	5	0	C	332159	Solibacteres
0	5	0	C	188787	Deinococci
0	4	0	C	191410	Chlorobia
0	3	0	C	1853228	Chitinophagia
0	3	0	C	84998	Coriobacteriia
0	2	0	C	188708	Thermotogae
0	2	0	C	1937959	Saprospiria
0	2	0	C	117747	Sphingobacteriia
0	2	0	C	31969	Mollicutes
0	2	0	C	292625	Anaerolineae
0	1	0	C	224756	Methanomicrobia
0	1	0	C	183968	Thermococci
0	1	0	C	187857	Aquificae
0	1	0	C	67799	Thermodesulfobacteria
0	1	0	C	68337	Deferribacteres
0	1	0	C	1921781	Kiritimatiellae
0	1	0	C	414999	Opitutae
Percentage	Counts	Fragments	RankCode	taxonomicID	Name
3.33	347823	25978	C	28211	Alphaproteobacteria
3	313413	11354	C	1760	Actinobacteria
1.61	167794	2316	C	1236	Gammaproteobacteria
0.19	19864	419	C	91061	Bacilli
0.14	14843	0	C	40674	Mammalia
0.09	9035	4079	C	28216	Betaproteobacteria
0.02	1956	0	C	1737404	Tissierellia
0.01	708	0	C	186801	Clostridia
0	360	0	C	909932	Negativicutes
0	248	1	C	28221	Deltaproteobacteria
0	188	0	C	1562566	Blastocatellia
0	89	0	C	203683	Planctomycetia
0	82	0	C	117743	Flavobacteriia
0	81	0	C	203490	Fusobacteriia
0	35	0	C	666505	Phycisphaerae
0	13	0	C	203692	Spirochaetia
0	13	0	C	768503	Cytophagia
0	11	0	C	200643	Bacteroidia
0	10	0	C	84998	Coriobacteriia
0	8	0	C	29547	Epsilonproteobacteria
0	5	0	C	204432	Acidobacteriia
0	4	0	C	187857	Aquificae
0	2	0	C	183968	Thermococci
0	2	0	C	224756	Methanomicrobia
0	2	0	C	203693	Nitrospira
0	2	0	C	414999	Opitutae
0	2	0	C	332159	Solibacteres
0	2	0	C	1937959	Saprospiria
0	2	0	C	31969	Mollicutes
0	1	0	C	183925	Methanobacteria
0	1	0	C	183980	Archaeoglobi
0	1	0	C	183963	Halobacteria
0	1	0	C	1853228	Chitinophagia
0	1	0	C	117747	Sphingobacteriia
0	1	0	C	188787	Deinococci
0	1	0	C	526524	Erysipelotrichia
0	1	0	C	1807140	Acidithiobacillia
Percentage	Counts	Fragments	RankCode	taxonomicID	Name
21.32	2616979	346352	D	2	Bacteria
0.3	36807	0	D	2759	Eukaryota
0	3	0	D	2157	Archaea
0	1	0	D	10239	Viruses
Percentage	Counts	Fragments	RankCode	taxonomicID	Name
17.39	2875497	391023	D	2	Bacteria
0.26	43660	0	D	2759	Eukaryota
0	11	0	D	2157	Archaea
0	2	0	D	10239	Viruses
Percentage	Counts	Fragments	RankCode	taxonomicID	Name
14.05	1614414	218260	D	2	Bacteria
0.62	71712	0	D	2759	Eukaryota
0	2	0	D	2157	Archaea
0	1	0	D	10239	Viruses
Percentage	Counts	Fragments	RankCode	taxonomicID	Name
14.11	1472584	184640	D	2	Bacteria
0.14	14843	0	D	2759	Eukaryota
0	7	0	D	2157	Archaea
Percentage	Counts	Fragments	RankCode	taxonomicID	Name
4.76	583730	45695	F	41297	Sphingomonadaceae
2.64	324427	0	F	1903414	Morganellaceae
2.29	280692	46613	F	31957	Propionibacteriaceae
0.49	60372	45592	F	41294	Bradyrhizobiaceae
0.3	36807	0	F	9604	Hominidae
0.12	14541	423	F	90964	Staphylococcaceae
0.07	8222	1638	F	468	Moraxellaceae
0.05	6465	0	F	31953	Bifidobacteriaceae
0.05	6144	3106	F	119060	Burkholderiaceae
0.04	5370	0	F	1653	Corynebacteriaceae
0.03	3450	45	F	186817	Bacillaceae
0.03	3275	6	F	119045	Methylobacteriaceae
0.03	3191	595	F	543	Enterobacteriaceae
0.02	2972	1052	F	76892	Caulobacteraceae
0.02	2298	6	F	1300	Streptococcaceae
0.02	2000	1920	F	31989	Rhodobacteraceae
0.01	1784	0	F	772	Bartonellaceae
0.01	1529	0	F	433	Acetobacteraceae
0.01	1118	0	F	41295	Rhodospirillaceae
0.01	1109	17	F	45401	Hyphomicrobiaceae
0.01	1081	909	F	1903409	Erwiniaceae
0.01	990	0	F	186818	Planococcaceae
0.01	944	26	F	32033	Xanthomonadaceae
0.01	702	2	F	31979	Clostridiaceae
0.01	686	27	F	82115	Rhizobiaceae
0	606	2	F	186803	Lachnospiraceae
0	600	0	F	186822	Paenibacillaceae
0	587	416	F	481	Neisseriaceae
0	580	0	F	316606	Segniliparaceae
0	575	0	F	1268	Micrococcaceae
0	554	0	F	69277	Phyllobacteriaceae
0	503	0	F	2062	Streptomycetaceae
0	429	0	F	1843490	Sporomusaceae
0	377	0	F	1890426	Synechococcaceae
0	328	0	F	72275	Alteromonadaceae
0	317	0	F	33958	Lactobacillaceae
0	279	1	F	2049	Actinomycetaceae
0	268	0	F	815	Bacteroidaceae
0	251	1	F	213119	Desulfobacteraceae
0	235	220	F	28056	Micromonosporaceae
0	211	0	F	641	Vibrionaceae
0	185	0	F	1643824	Atopobiaceae
0	171	84	F	80864	Comamonadaceae
0	161	15	F	135621	Pseudomonadaceae
0	153	0	F	53434	Halobacteroidaceae
0	151	0	F	186807	Peptococcaceae
0	148	3	F	85023	Microbacteriaceae
0	142	128	F	49546	Flavobacteriaceae
0	136	0	F	335929	Erythrobacteraceae
0	129	0	F	84642	Aeromonadaceae
0	103	101	F	335928	Xanthobacteraceae
0	101	0	F	75682	Oxalobacteraceae
0	87	0	F	186804	Peptostreptococcaceae
0	81	0	F	2070	Pseudonocardiaceae
0	78	0	F	49	Polyangiaceae
0	74	0	F	1763524	Isosphaeraceae
0	70	0	F	85015	Nocardioidaceae
0	59	0	F	1129771	Leptotrichiaceae
0	45	0	F	186824	Thermoactinomycetaceae
0	40	0	F	224379	Hahellaceae
0	39	0	F	118882	Brucellaceae
0	38	3	F	1903410	Pectobacteriaceae
0	37	0	F	1692041	Acidiferrobacteraceae
0	37	0	F	1903411	Yersiniaceae
0	34	0	F	1892252	Microcoleaceae
0	34	0	F	224464	Kofleriaceae
0	34	8	F	712	Pasteurellaceae
0	32	0	F	506	Alcaligenaceae
0	29	0	F	1570339	Peptoniphilaceae
0	29	0	F	1762	Mycobacteriaceae
0	26	0	F	125316	Beutenbergiaceae
0	21	0	F	85025	Nocardiaceae
0	18	0	F	2092	Mycoplasmataceae
0	17	0	F	186806	Eubacteriaceae
0	16	0	F	186823	Alicyclobacillaceae
0	16	0	F	72293	Helicobacteraceae
0	16	0	F	117942	Desulfurellaceae
0	14	0	F	942	Anaplasmataceae
0	13	0	F	170	Leptospiraceae
0	13	0	F	186820	Listeriaceae
0	11	0	F	85019	Brevibacteriaceae
0	11	0	F	267888	Pseudoalteromonadaceae
0	10	0	F	2303730	Prochlorotrichaceae
0	9	0	F	1853232	Hymenobacteraceae
0	9	0	F	1892263	Hapalosiphonaceae
0	7	0	F	186814	Thermoanaerobacteraceae
0	6	0	F	128827	Erysipelotrichaceae
0	6	0	F	543371	Thermoanaerobacterales_Family_III._Incertae_Sedis
0	6	0	F	213421	Desulfuromonadaceae
0	6	0	F	39	Archangiaceae
0	6	5	F	444	Legionellaceae
0	6	0	F	1775411	Rhodanobacteraceae
0	5	1	F	84566	Sphingobacteriaceae
0	5	0	F	1501348	Amoebophilaceae
0	5	0	F	332161	Solibacteraceae
0	5	0	F	1903412	Hafniaceae
0	5	0	F	1777752	Candidatus_Paracaedibacteraceae
0	4	0	F	292628	Anaerolineaceae
0	4	0	F	81850	Leuconostocaceae
0	4	2	F	34064	Francisellaceae
0	4	0	F	255474	Parvularculaceae
0	4	0	F	31993	Methylocystaceae
0	3	0	F	89373	Cytophagaceae
0	3	0	F	204434	Acidobacteriaceae
0	3	0	F	85002	Sphaerobacteraceae
0	3	0	F	909930	Acidaminococcaceae
0	3	0	F	68298	Syntrophomonadaceae
0	3	0	F	186828	Carnobacteriaceae
0	3	0	F	85034	Glycomycetaceae
0	3	0	F	213468	Syntrophaceae
0	3	0	F	118968	Coxiellaceae
0	3	0	F	2066474	Endozoicomonadaceae
0	3	0	F	69657	Hyphomonadaceae
0	2	0	F	64898	Aquificaceae
0	2	0	F	1643685	Borreliaceae
0	2	0	F	415002	Puniceicoccaceae
0	2	0	F	204431	Fibrobacteraceae
0	2	2	F	191412	Chlorobiaceae
0	2	0	F	563835	Chitinophagaceae
0	2	0	F	563843	Rhodothermaceae
0	2	0	F	563798	Cyclobacteriaceae
0	2	0	F	39782	Blattabacteriaceae
0	2	0	F	1892255	Gomontiellaceae
0	2	0	F	485255	Natranaerobiaceae
0	2	0	F	85020	Dermabacteraceae
0	2	0	F	72294	Campylobacteraceae
0	2	1	F	28256	Halomonadaceae
0	2	0	F	267890	Shewanellaceae
0	2	0	F	775	Rickettsiaceae
0	2	0	F	2036754	Chelatococcaceae
0	2	0	F	119043	Rhodobiaceae
0	2	0	F	45404	Beijerinckiaceae
0	1	0	F	10880	Reoviridae
0	1	0	F	2259	Thermococcaceae
0	1	0	F	2206	Methanosarcinaceae
0	1	0	F	1963271	Halorubraceae
0	1	0	F	189779	Nitrospiraceae
0	1	0	F	188711	Thermodesulfobacteriaceae
0	1	0	F	1643948	Kosmotogaceae
0	1	0	F	809	Chlamydiaceae
0	1	0	F	203557	Verrucomicrobiaceae
0	1	0	F	126	Planctomycetaceae
0	1	0	F	1937961	Haliscomenobacteraceae
0	1	0	F	1853234	Persicobacteraceae
0	1	0	F	2005525	Tannerellaceae
0	1	0	F	171552	Prevotellaceae
0	1	0	F	171551	Porphyromonadaceae
0	1	0	F	171550	Rikenellaceae
0	1	0	F	2138247	Coprothermobacteraceae
0	1	0	F	188786	Thermaceae
0	1	0	F	1955043	Gloeomargaritaceae
0	1	0	F	1185	Rivulariaceae
0	1	0	F	1892251	Coleofasciculaceae
0	1	0	F	1892249	Cyanothecaceae
0	1	0	F	81852	Enterococcaceae
0	1	0	F	908622	Euzebyaceae
0	1	0	F	622451	Actinopolysporaceae
0	1	0	F	85026	Gordoniaceae
0	1	0	F	453228	Desulfarculaceae
0	1	0	F	213422	Geobacteraceae
0	1	0	F	2008794	Zoogloeaceae
0	1	0	F	206379	Nitrosomonadaceae
0	1	0	F	32011	Methylophilaceae
0	1	0	F	1240483	Orbaceae
0	1	0	F	135617	Thiotrichaceae
0	1	0	F	2100208	Caedimonadaceae
Percentage	Counts	Fragments	RankCode	taxonomicID	Name
2.8	462509	72792	F	31957	Propionibacteriaceae
2.37	392167	45076	F	41297	Sphingomonadaceae
2.1	347571	0	F	1903414	Morganellaceae
0.41	67782	55933	F	41294	Bradyrhizobiaceae
0.26	43660	0	F	9604	Hominidae
0.2	33375	437	F	90964	Staphylococcaceae
0.09	14063	0	F	31953	Bifidobacteriaceae
0.08	13563	0	F	1653	Corynebacteriaceae
0.04	7170	2	F	135621	Pseudomonadaceae
0.04	5887	1080	F	468	Moraxellaceae
0.03	5646	2660	F	119060	Burkholderiaceae
0.03	4425	21	F	186817	Bacillaceae
0.02	3845	951	F	543	Enterobacteriaceae
0.02	3629	320	F	119045	Methylobacteriaceae
0.02	3538	0	F	1570339	Peptoniphilaceae
0.02	3413	0	F	171552	Prevotellaceae
0.02	3060	20	F	1300	Streptococcaceae
0.02	3007	68	F	1268	Micrococcaceae
0.02	2664	1	F	186818	Planococcaceae
0.02	2517	0	F	316606	Segniliparaceae
0.01	2242	0	F	433	Acetobacteraceae
0.01	2106	0	F	85026	Gordoniaceae
0.01	2065	0	F	189779	Nitrospiraceae
0.01	1993	1852	F	31989	Rhodobacteraceae
0.01	1605	0	F	772	Bartonellaceae
0.01	1547	14	F	33958	Lactobacillaceae
0.01	1499	1321	F	76892	Caulobacteraceae
0.01	1306	0	F	41295	Rhodospirillaceae
0.01	1046	0	F	186822	Paenibacillaceae
0.01	998	27	F	45401	Hyphomicrobiaceae
0.01	959	0	F	85028	Tsukamurellaceae
0	781	169	F	69277	Phyllobacteriaceae
0	775	287	F	1903409	Erwiniaceae
0	769	24	F	82115	Rhizobiaceae
0	737	0	F	1890426	Synechococcaceae
0	676	1	F	72275	Alteromonadaceae
0	653	0	F	171551	Porphyromonadaceae
0	620	0	F	186807	Peptococcaceae
0	600	0	F	2062	Streptomycetaceae
0	566	11	F	31979	Clostridiaceae
0	509	3	F	186803	Lachnospiraceae
0	465	10	F	85023	Microbacteriaceae
0	461	4	F	32033	Xanthomonadaceae
0	449	0	F	1843490	Sporomusaceae
0	352	349	F	28056	Micromonosporaceae
0	340	0	F	213119	Desulfobacteraceae
0	233	214	F	92713	Parachlamydiaceae
0	227	0	F	75682	Oxalobacteraceae
0	211	0	F	1182	Scytonemataceae
0	211	2	F	2070	Pseudonocardiaceae
0	208	170	F	49546	Flavobacteriaceae
0	204	0	F	53434	Halobacteroidaceae
0	182	2	F	2049	Actinomycetaceae
0	163	0	F	1775411	Rhodanobacteraceae
0	158	123	F	712	Pasteurellaceae
0	156	2	F	481	Neisseriaceae
0	153	1	F	335929	Erythrobacteraceae
0	150	0	F	85015	Nocardioidaceae
0	123	0	F	641	Vibrionaceae
0	119	105	F	80864	Comamonadaceae
0	114	57	F	1762	Mycobacteriaceae
0	111	0	F	224379	Hahellaceae
0	106	0	F	84642	Aeromonadaceae
0	89	0	F	1763524	Isosphaeraceae
0	88	0	F	69657	Hyphomonadaceae
0	66	0	F	186804	Peptostreptococcaceae
0	66	0	F	1692041	Acidiferrobacteraceae
0	65	0	F	49	Polyangiaceae
0	56	0	F	1129771	Leptotrichiaceae
0	56	0	F	186823	Alicyclobacillaceae
0	55	53	F	444	Legionellaceae
0	52	0	F	1892252	Microcoleaceae
0	52	0	F	32011	Methylophilaceae
0	51	0	F	145357	Dermacoccaceae
0	49	47	F	335928	Xanthobacteraceae
0	48	0	F	74712	Frankiaceae
0	42	0	F	213422	Geobacteraceae
0	40	0	F	815	Bacteroidaceae
0	38	0	F	134623	Opitutaceae
0	37	0	F	224464	Kofleriaceae
0	33	0	F	2303730	Prochlorotrichaceae
0	33	0	F	81850	Leuconostocaceae
0	31	0	F	81852	Enterococcaceae
0	28	0	F	125316	Beutenbergiaceae
0	28	1	F	85025	Nocardiaceae
0	25	0	F	170	Leptospiraceae
0	25	0	F	186806	Eubacteriaceae
0	24	0	F	1903412	Hafniaceae
0	23	0	F	72293	Helicobacteraceae
0	22	0	F	1903411	Yersiniaceae
0	22	0	F	118882	Brucellaceae
0	20	0	F	28256	Halomonadaceae
0	19	0	F	1573805	Marinifilaceae
0	18	0	F	68298	Syntrophomonadaceae
0	18	0	F	1643826	Eggerthellaceae
0	18	0	F	213421	Desulfuromonadaceae
0	18	0	F	255475	Aurantimonadaceae
0	17	0	F	267888	Pseudoalteromonadaceae
0	16	14	F	64898	Aquificaceae
0	16	0	F	1892259	Aphanizomenonaceae
0	15	0	F	415002	Puniceicoccaceae
0	14	0	F	1903410	Pectobacteriaceae
0	14	7	F	31993	Methylocystaceae
0	13	0	F	92714	Waddliaceae
0	13	0	F	1892263	Hapalosiphonaceae
0	13	0	F	117942	Desulfurellaceae
0	12	0	F	85019	Brevibacteriaceae
0	12	0	F	39	Archangiaceae
0	12	1	F	506	Alcaligenaceae
0	10	0	F	942	Anaplasmataceae
0	8	0	F	186820	Listeriaceae
0	7	0	F	332161	Solibacteraceae
0	7	1	F	84566	Sphingobacteriaceae
0	7	0	F	2066474	Endozoicomonadaceae
0	6	0	F	2259	Thermococcaceae
0	6	1	F	126	Planctomycetaceae
0	6	0	F	622451	Actinopolysporaceae
0	6	0	F	206379	Nitrosomonadaceae
0	6	0	F	267889	Colwelliaceae
0	5	0	F	292628	Anaerolineaceae
0	5	0	F	1843491	Selenomonadaceae
0	5	0	F	135620	Oceanospirillaceae
0	4	0	F	89373	Cytophagaceae
0	4	0	F	2138247	Coprothermobacteraceae
0	4	0	F	188786	Thermaceae
0	4	0	F	85002	Sphaerobacteraceae
0	4	2	F	128827	Erysipelotrichaceae
0	4	0	F	186814	Thermoanaerobacteraceae
0	4	0	F	1643824	Atopobiaceae
0	4	0	F	83676	Nocardiopsaceae
0	4	0	F	72294	Campylobacteraceae
0	4	0	F	1240483	Orbaceae
0	4	0	F	34064	Francisellaceae
0	4	0	F	655351	Cohaesibacteraceae
0	3	0	F	2206	Methanosarcinaceae
0	3	0	F	1937961	Haliscomenobacteraceae
0	3	0	F	563835	Chitinophagaceae
0	3	0	F	563843	Rhodothermaceae
0	3	0	F	1853232	Hymenobacteraceae
0	3	0	F	563798	Cyclobacteriaceae
0	3	0	F	200667	Flammeovirgaceae
0	3	0	F	2092	Mycoplasmataceae
0	3	0	F	1955043	Gloeomargaritaceae
0	3	0	F	1892251	Coleofasciculaceae
0	3	0	F	1162	Nostocaceae
0	3	0	F	186828	Carnobacteriaceae
0	3	0	F	908622	Euzebyaceae
0	3	0	F	255474	Parvularculaceae
0	3	0	F	119043	Rhodobiaceae
0	2	0	F	649777	Synergistaceae
0	2	0	F	191394	Deferribacteraceae
0	2	0	F	2211325	Vicinamibacteraceae
0	2	0	F	809	Chlamydiaceae
0	2	0	F	475964	Caldilineaceae
0	2	0	F	543371	Thermoanaerobacterales_Family_III._Incertae_Sedis
0	2	0	F	85034	Glycomycetaceae
0	2	0	F	85018	Dermatophilaceae
0	2	0	F	742031	Salinisphaeraceae
0	2	0	F	118968	Coxiellaceae
0	2	0	F	2036754	Chelatococcaceae
0	2	0	F	45404	Beijerinckiaceae
0	1	0	F	10699	Siphoviridae
0	1	0	F	10442	Baculoviridae
0	1	0	F	2159	Methanobacteriaceae
0	1	0	F	188711	Thermodesulfobacteriaceae
0	1	0	F	224027	Hydrogenothermaceae
0	1	0	F	137	Spirochaetaceae
0	1	0	F	203492	Fusobacteriaceae
0	1	0	F	1921783	Kiritimatiellaceae
0	1	0	F	1127830	Candidatus_Brocadiaceae
0	1	0	F	1914233	Gemmataceae
0	1	0	F	204431	Fibrobacteraceae
0	1	0	F	1501348	Amoebophilaceae
0	1	0	F	2005525	Tannerellaceae
0	1	0	F	2005519	Barnesiellaceae
0	1	0	F	33925	Entomoplasmataceae
0	1	0	F	183710	Deinococcaceae
0	1	0	F	1890464	Chroococcaceae
0	1	0	F	1892255	Gomontiellaceae
0	1	0	F	1892249	Cyanothecaceae
0	1	0	F	31977	Veillonellaceae
0	1	0	F	485255	Natranaerobiaceae
0	1	0	F	543349	Symbiobacteriaceae
0	1	0	F	216572	Oscillospiraceae
0	1	0	F	1217100	Jiangellaceae
0	1	0	F	2162846	Candidatus_Nanopelagicaceae
0	1	0	F	85020	Dermabacteraceae
0	1	0	F	85017	Promicromonosporaceae
0	1	0	F	194924	Desulfovibrionaceae
0	1	0	F	2008794	Zoogloeaceae
0	1	0	F	1499392	Chromobacteriaceae
0	1	0	F	403	Methylococcaceae
0	1	0	F	135616	Piscirickettsiaceae
0	1	0	F	1920240	Kangiellaceae
0	1	0	F	267890	Shewanellaceae
0	1	0	F	1777752	Candidatus_Paracaedibacteraceae
0	1	0	F	44746	Holosporaceae
0	1	0	F	775	Rickettsiaceae
Percentage	Counts	Fragments	RankCode	taxonomicID	Name
2.49	286108	27136	F	41297	Sphingomonadaceae
1.6	183687	0	F	1903414	Morganellaceae
1.34	153598	26979	F	31957	Propionibacteriaceae
0.62	71712	0	F	9604	Hominidae
0.45	51778	39086	F	41294	Bradyrhizobiaceae
0.27	31572	0	F	1653	Corynebacteriaceae
0.19	22020	1112	F	90964	Staphylococcaceae
0.05	5750	0	F	31953	Bifidobacteriaceae
0.02	2343	0	F	433	Acetobacteraceae
0.02	2334	2238	F	145357	Dermacoccaceae
0.02	2148	129	F	186817	Bacillaceae
0.02	1882	683	F	119060	Burkholderiaceae
0.02	1861	11	F	468	Moraxellaceae
0.01	1391	475	F	543	Enterobacteriaceae
0.01	1295	3	F	119045	Methylobacteriaceae
0.01	1108	537	F	80864	Comamonadaceae
0.01	927	0	F	1570339	Peptoniphilaceae
0.01	887	0	F	41295	Rhodospirillaceae
0.01	885	2	F	135621	Pseudomonadaceae
0.01	772	0	F	772	Bartonellaceae
0.01	766	0	F	31977	Veillonellaceae
0.01	758	0	F	186818	Planococcaceae
0.01	750	26	F	45401	Hyphomicrobiaceae
0.01	588	39	F	2049	Actinomycetaceae
0.01	580	281	F	481	Neisseriaceae
0	463	0	F	31979	Clostridiaceae
0	435	260	F	76892	Caulobacteraceae
0	386	0	F	75682	Oxalobacteraceae
0	352	0	F	2062	Streptomycetaceae
0	350	0	F	186803	Lachnospiraceae
0	326	33	F	82115	Rhizobiaceae
0	325	1	F	33958	Lactobacillaceae
0	314	0	F	1300	Streptococcaceae
0	299	0	F	32033	Xanthomonadaceae
0	239	0	F	186807	Peptococcaceae
0	238	0	F	1182	Scytonemataceae
0	205	0	F	1903409	Erwiniaceae
0	171	0	F	69277	Phyllobacteriaceae
0	145	0	F	224379	Hahellaceae
0	143	135	F	28056	Micromonosporaceae
0	138	0	F	213119	Desulfobacteraceae
0	117	93	F	49546	Flavobacteriaceae
0	116	0	F	1843490	Sporomusaceae
0	115	0	F	72275	Alteromonadaceae
0	96	0	F	69657	Hyphomonadaceae
0	84	0	F	186804	Peptostreptococcaceae
0	81	0	F	1762	Mycobacteriaceae
0	75	69	F	712	Pasteurellaceae
0	75	0	F	335929	Erythrobacteraceae
0	69	13	F	31989	Rhodobacteraceae
0	64	0	F	1763524	Isosphaeraceae
0	61	0	F	641	Vibrionaceae
0	59	0	F	84642	Aeromonadaceae
0	58	0	F	53434	Halobacteroidaceae
0	56	5	F	2070	Pseudonocardiaceae
0	55	0	F	85015	Nocardioidaceae
0	48	4	F	85023	Microbacteriaceae
0	45	0	F	1692041	Acidiferrobacteraceae
0	42	0	F	85025	Nocardiaceae
0	39	0	F	49	Polyangiaceae
0	36	0	F	83676	Nocardiopsaceae
0	31	2	F	1268	Micrococcaceae
0	27	0	F	186806	Eubacteriaceae
0	25	0	F	1129771	Leptotrichiaceae
0	25	0	F	1892252	Microcoleaceae
0	24	24	F	335928	Xanthobacteraceae
0	22	0	F	32011	Methylophilaceae
0	18	0	F	117942	Desulfurellaceae
0	18	0	F	224464	Kofleriaceae
0	17	0	F	118882	Brucellaceae
0	16	0	F	171552	Prevotellaceae
0	16	0	F	125316	Beutenbergiaceae
0	15	0	F	128827	Erysipelotrichaceae
0	15	0	F	1775411	Rhodanobacteraceae
0	14	0	F	316606	Segniliparaceae
0	14	0	F	39	Archangiaceae
0	14	0	F	942	Anaplasmataceae
0	13	0	F	186823	Alicyclobacillaceae
0	12	0	F	815	Bacteroidaceae
0	12	0	F	85019	Brevibacteriaceae
0	12	0	F	1903411	Yersiniaceae
0	10	0	F	72293	Helicobacteraceae
0	10	0	F	1903412	Hafniaceae
0	9	0	F	2005525	Tannerellaceae
0	8	0	F	1890426	Synechococcaceae
0	8	0	F	186822	Paenibacillaceae
0	8	0	F	213421	Desulfuromonadaceae
0	7	0	F	189779	Nitrospiraceae
0	7	0	F	622451	Actinopolysporaceae
0	7	0	F	267888	Pseudoalteromonadaceae
0	7	0	F	28256	Halomonadaceae
0	6	0	F	170	Leptospiraceae
0	6	0	F	85026	Gordoniaceae
0	6	0	F	206379	Nitrosomonadaceae
0	6	1	F	506	Alcaligenaceae
0	6	5	F	31993	Methylocystaceae
0	5	0	F	332161	Solibacteraceae
0	5	0	F	188786	Thermaceae
0	5	0	F	186820	Listeriaceae
0	5	0	F	85034	Glycomycetaceae
0	5	0	F	72294	Campylobacteraceae
0	5	0	F	255475	Aurantimonadaceae
0	4	1	F	191412	Chlorobiaceae
0	4	0	F	81852	Enterococcaceae
0	4	0	F	444	Legionellaceae
0	4	0	F	267889	Colwelliaceae
0	4	0	F	2066474	Endozoicomonadaceae
0	3	0	F	563835	Chitinophagaceae
0	3	0	F	186814	Thermoanaerobacteraceae
0	3	0	F	68298	Syntrophomonadaceae
0	3	0	F	1643826	Eggerthellaceae
0	3	0	F	1240483	Orbaceae
0	3	0	F	1777752	Candidatus_Paracaedibacteraceae
0	3	0	F	255474	Parvularculaceae
0	2	0	F	1643948	Kosmotogaceae
0	2	0	F	1937961	Haliscomenobacteraceae
0	2	0	F	84566	Sphingobacteriaceae
0	2	0	F	1853232	Hymenobacteraceae
0	2	0	F	563798	Cyclobacteriaceae
0	2	0	F	171551	Porphyromonadaceae
0	2	0	F	292628	Anaerolineaceae
0	2	0	F	2303730	Prochlorotrichaceae
0	2	0	F	1892251	Coleofasciculaceae
0	2	0	F	1185	Rivulariaceae
0	2	0	F	81850	Leuconostocaceae
0	2	0	F	85028	Tsukamurellaceae
0	2	0	F	1902584	Candidatus_Desulfofervidaceae
0	2	0	F	213422	Geobacteraceae
0	2	0	F	45404	Beijerinckiaceae
0	1	0	F	10662	Myoviridae
0	1	0	F	2206	Methanosarcinaceae
0	1	0	F	2259	Thermococcaceae
0	1	0	F	64898	Aquificaceae
0	1	0	F	188711	Thermodesulfobacteriaceae
0	1	0	F	191394	Deferribacteraceae
0	1	0	F	1643685	Borreliaceae
0	1	0	F	137	Spirochaetaceae
0	1	0	F	1921783	Kiritimatiellaceae
0	1	0	F	134623	Opitutaceae
0	1	0	F	809	Chlamydiaceae
0	1	0	F	563843	Rhodothermaceae
0	1	0	F	1853234	Persicobacteraceae
0	1	0	F	1501348	Amoebophilaceae
0	1	1	F	200667	Flammeovirgaceae
0	1	0	F	171550	Rikenellaceae
0	1	0	F	33925	Entomoplasmataceae
0	1	0	F	2092	Mycoplasmataceae
0	1	0	F	1955043	Gloeomargaritaceae
0	1	0	F	1890464	Chroococcaceae
0	1	0	F	1890449	Microcystaceae
0	1	0	F	1892249	Cyanothecaceae
0	1	0	F	1892263	Hapalosiphonaceae
0	1	0	F	186828	Carnobacteriaceae
0	1	0	F	186824	Thermoactinomycetaceae
0	1	0	F	85021	Intrasporangiaceae
0	1	0	F	85018	Dermatophilaceae
0	1	0	F	85029	Dietziaceae
0	1	0	F	1524215	Anaeromyxobacteraceae
0	1	0	F	995019	Sutterellaceae
0	1	1	F	403	Methylococcaceae
0	1	0	F	135617	Thiotrichaceae
0	1	0	F	135616	Piscirickettsiaceae
0	1	0	F	118968	Coxiellaceae
0	1	0	F	267891	Moritellaceae
0	1	0	F	775	Rickettsiaceae
0	1	0	F	119043	Rhodobiaceae
Percentage	Counts	Fragments	RankCode	taxonomicID	Name
2.69	280776	46939	F	31957	Propionibacteriaceae
1.98	206496	3683	F	41297	Sphingomonadaceae
1.54	161007	0	F	1903414	Morganellaceae
0.29	30055	16876	F	41294	Bradyrhizobiaceae
0.14	14843	0	F	9604	Hominidae
0.13	13435	9	F	90964	Staphylococcaceae
0.05	4758	2175	F	119060	Burkholderiaceae
0.04	4394	0	F	1653	Corynebacteriaceae
0.03	3037	2471	F	76892	Caulobacteraceae
0.02	1956	0	F	1570339	Peptoniphilaceae
0.02	1913	0	F	186828	Carnobacteriaceae
0.02	1821	3	F	186817	Bacillaceae
0.02	1771	0	F	186818	Planococcaceae
0.02	1669	0	F	31953	Bifidobacteriaceae
0.01	1320	0	F	119045	Methylobacteriaceae
0.01	1242	1	F	135621	Pseudomonadaceae
0.01	946	557	F	543	Enterobacteriaceae
0.01	850	2	F	468	Moraxellaceae
0.01	676	0	F	772	Bartonellaceae
0.01	652	0	F	41295	Rhodospirillaceae
0	485	0	F	1182	Scytonemataceae
0	378	0	F	72275	Alteromonadaceae
0	360	0	F	1843490	Sporomusaceae
0	337	1	F	433	Acetobacteraceae
0	305	0	F	2062	Streptomycetaceae
0	291	4	F	186803	Lachnospiraceae
0	279	0	F	31979	Clostridiaceae
0	240	39	F	69277	Phyllobacteriaceae
0	231	0	F	82115	Rhizobiaceae
0	214	213	F	28056	Micromonosporaceae
0	199	0	F	32033	Xanthomonadaceae
0	180	0	F	213119	Desulfobacteraceae
0	179	0	F	33958	Lactobacillaceae
0	148	3	F	45401	Hyphomicrobiaceae
0	145	145	F	444	Legionellaceae
0	125	0	F	75682	Oxalobacteraceae
0	106	0	F	69657	Hyphomonadaceae
0	89	1	F	1763524	Isosphaeraceae
0	82	0	F	2070	Pseudonocardiaceae
0	81	42	F	49546	Flavobacteriaceae
0	65	1	F	1903409	Erwiniaceae
0	61	0	F	84642	Aeromonadaceae
0	59	0	F	53434	Halobacteroidaceae
0	57	0	F	203492	Fusobacteriaceae
0	52	0	F	641	Vibrionaceae
0	52	0	F	335929	Erythrobacteraceae
0	48	0	F	481	Neisseriaceae
0	47	0	F	224379	Hahellaceae
0	46	0	F	1268	Micrococcaceae
0	42	0	F	186807	Peptococcaceae
0	41	4	F	31989	Rhodobacteraceae
0	36	8	F	335928	Xanthobacteraceae
0	32	0	F	1692041	Acidiferrobacteraceae
0	26	4	F	85023	Microbacteriaceae
0	25	0	F	255475	Aurantimonadaceae
0	24	0	F	1129771	Leptotrichiaceae
0	23	0	F	125316	Beutenbergiaceae
0	23	0	F	49	Polyangiaceae
0	21	0	F	224464	Kofleriaceae
0	21	5	F	712	Pasteurellaceae
0	19	0	F	1892252	Microcoleaceae
0	18	0	F	186823	Alicyclobacillaceae
0	15	0	F	1300	Streptococcaceae
0	14	0	F	85025	Nocardiaceae
0	14	2	F	1762	Mycobacteriaceae
0	14	0	F	85015	Nocardioidaceae
0	13	0	F	170	Leptospiraceae
0	13	4	F	80864	Comamonadaceae
0	12	0	F	118882	Brucellaceae
0	11	0	F	186806	Eubacteriaceae
0	11	0	F	186804	Peptostreptococcaceae
0	10	0	F	815	Bacteroidaceae
0	10	0	F	1643824	Atopobiaceae
0	9	0	F	267888	Pseudoalteromonadaceae
0	9	0	F	1903410	Pectobacteriaceae
0	8	0	F	72293	Helicobacteraceae
0	7	0	F	186814	Thermoanaerobacteraceae
0	7	0	F	186820	Listeriaceae
0	7	0	F	117942	Desulfurellaceae
0	7	0	F	28256	Halomonadaceae
0	6	0	F	81850	Leuconostocaceae
0	6	0	F	213422	Geobacteraceae
0	6	0	F	213421	Desulfuromonadaceae
0	6	0	F	1706371	Cellvibrionaceae
0	6	0	F	1903411	Yersiniaceae
0	6	6	F	31993	Methylocystaceae
0	5	5	F	204434	Acidobacteriaceae
0	5	0	F	89373	Cytophagaceae
0	5	0	F	2303730	Prochlorotrichaceae
0	5	0	F	1892263	Hapalosiphonaceae
0	5	0	F	2066474	Endozoicomonadaceae
0	4	0	F	64898	Aquificaceae
0	4	0	F	68298	Syntrophomonadaceae
0	4	0	F	186822	Paenibacillaceae
0	4	0	F	85019	Brevibacteriaceae
0	3	0	F	1853232	Hymenobacteraceae
0	3	0	F	563798	Cyclobacteriaceae
0	3	0	F	1162	Nostocaceae
0	3	0	F	83676	Nocardiopsaceae
0	3	0	F	942	Anaplasmataceae
0	2	0	F	2259	Thermococcaceae
0	2	0	F	2194	Methanomicrobiaceae
0	2	0	F	189779	Nitrospiraceae
0	2	0	F	415002	Puniceicoccaceae
0	2	0	F	332161	Solibacteraceae
0	2	0	F	1937961	Haliscomenobacteraceae
0	2	0	F	2092	Mycoplasmataceae
0	2	0	F	622451	Actinopolysporaceae
0	2	1	F	145357	Dermacoccaceae
0	2	0	F	85018	Dermatophilaceae
0	2	0	F	194924	Desulfovibrionaceae
0	2	0	F	206379	Nitrosomonadaceae
0	2	0	F	135616	Piscirickettsiaceae
0	2	0	F	45404	Beijerinckiaceae
0	1	0	F	2159	Methanobacteriaceae
0	1	0	F	2232	Archaeoglobaceae
0	1	0	F	1644061	Natrialbaceae
0	1	1	F	563835	Chitinophagaceae
0	1	0	F	563843	Rhodothermaceae
0	1	0	F	84566	Sphingobacteriaceae
0	1	0	F	171551	Porphyromonadaceae
0	1	0	F	1501348	Amoebophilaceae
0	1	1	F	200667	Flammeovirgaceae
0	1	0	F	39782	Blattabacteriaceae
0	1	0	F	188786	Thermaceae
0	1	1	F	128827	Erysipelotrichaceae
0	1	0	F	485255	Natranaerobiaceae
0	1	0	F	543371	Thermoanaerobacterales_Family_III._Incertae_Sedis
0	1	0	F	541000	Ruminococcaceae
0	1	0	F	81852	Enterococcaceae
0	1	0	F	2049	Actinomycetaceae
0	1	0	F	85020	Dermabacteraceae
0	1	0	F	316606	Segniliparaceae
0	1	0	F	225058	Acidithiobacillaceae
0	1	0	F	39	Archangiaceae
0	1	0	F	31	Myxococcaceae
0	1	0	F	506	Alcaligenaceae
0	1	1	F	34064	Francisellaceae
0	1	0	F	1775411	Rhodanobacteraceae
Percentage	Counts	Fragments	RankCode	taxonomicID	Name
4.38	537934	2313	G	13687	Sphingomonas
2.64	324427	0	G	586	Providencia
1.9	233392	119946	G	1912216	Cutibacterium
0.3	36807	0	G	9605	Homo
0.12	14768	8343	G	374	Bradyrhizobium
0.12	14117	10359	G	1279	Staphylococcus
0.05	6517	4259	G	469	Acinetobacter
0.05	6092	0	G	196081	Scardovia
0.04	5370	3384	G	1716	Corynebacterium
0.03	3289	737	G	1386	Bacillus
0.03	3213	0	G	2282523	Methylorubrum
0.02	2290	1869	G	1301	Streptococcus
0.02	1963	178	G	32008	Burkholderia
0.01	1814	0	G	1847725	Lawsonella
0.01	1784	1	G	773	Bartonella
0.01	1682	549	G	41275	Brevundimonas
0.01	1518	0	G	441	Gluconobacter
0.01	1216	0	G	568987	Candidatus_Hamiltonella
0.01	1064	1	G	48736	Ralstonia
0.01	987	0	G	1372	Planococcus
0.01	979	0	G	168934	Thalassospira
0.01	881	0	G	46913	Devosia
0.01	700	0	G	1485	Clostridium
0.01	647	0	G	458032	Chloracidobacterium
0	586	580	G	44249	Paenibacillus
0	580	0	G	286801	Segniliparus
0	579	13	G	40323	Stenotrophomonas
0	530	530	G	57493	Kocuria
0	504	1	G	34019	Liberibacter
0	503	1	G	1883	Streptomyces
0	491	0	G	590	Salmonella
0	482	0	G	28100	Phyllobacterium
0	452	0	G	561	Escherichia
0	429	0	G	365348	Pelosinus
0	420	0	G	698776	Cellulosilyticum
0	412	0	G	203133	Propionimicrobium
0	377	0	G	1129	Synechococcus
0	373	77	G	1678	Bifidobacterium
0	328	1	G	338	Xanthomonas
0	317	1	G	1578	Lactobacillus
0	308	307	G	2742	Marinobacter
0	275	71	G	1654	Actinomyces
0	268	0	G	816	Bacteroides
0	265	0	G	1743	Propionibacterium
0	253	0	G	570	Klebsiella
0	250	0	G	28222	Desulfobacula
0	210	0	G	75	Caulobacter
0	201	0	G	81	Hyphomicrobium
0	185	0	G	1380	Atopobium
0	180	7	G	547	Enterobacter
0	171	2	G	482	Neisseria
0	152	3	G	657	Photobacterium
0	151	0	G	42417	Halobacteroides
0	146	39	G	286	Pseudomonas
0	142	0	G	106591	Ensifer
0	137	0	G	1562	Desulfotomaculum
0	131	0	G	572511	Blautia
0	125	1	G	642	Aeromonas
0	98	1	G	551	Erwinia
0	94	1	G	165697	Sphingopyxis
0	87	0	G	29580	Janthinobacterium
0	84	0	G	351195	Salimicrobium
0	81	0	G	1870884	Clostridioides
0	78	0	G	39643	Sorangium
0	76	0	G	40566	Actinosynnema
0	74	0	G	529881	Candidatus_Aquiluna
0	73	0	G	127	Isosphaera
0	72	0	G	32199	Buchnera
0	70	2	G	33882	Microbacterium
0	69	59	G	361177	Altererythrobacter
0	68	0	G	2040	Aeromicrobium
0	68	0	G	68287	Mesorhizobium
0	67	66	G	1041	Erythrobacter
0	59	0	G	32067	Leptotrichia
0	59	59	G	191	Azospirillum
0	56	0	G	662	Vibrio
0	55	7	G	407	Methylobacterium
0	54	0	G	1436289	Candidatus_Symbiobacter
0	49	0	G	1543704	Niveispirillum
0	45	0	G	1677050	Novibacillus
0	45	1	G	497	Psychrobacter
0	44	0	G	1663	Arthrobacter
0	40	0	G	158481	Hahella
0	37	0	G	1744881	Sulfuricaulis
0	37	0	G	629	Yersinia
0	35	0	G	122277	Pectobacterium
0	34	0	G	162027	Haliangium
0	33	0	G	54304	Planktothrix
0	32	0	G	1060	Rhodobacter
0	32	0	G	234	Brucella
0	30	0	G	1612157	Pararhodospirillum
0	29	0	G	165779	Anaerococcus
0	26	0	G	84756	Beutenbergia
0	26	20	G	1763	Mycobacterium
0	25	0	G	29574	Taylorella
0	23	0	G	182709	Oceanobacillus
0	20	0	G	1817	Nocardia
0	20	0	G	12916	Acidovorax
0	20	0	G	226	Alteromonas
0	18	17	G	2093	Mycoplasma
0	18	0	G	875170	Celeribacter
0	17	0	G	1730	Eubacterium
0	17	9	G	475	Moraxella
0	16	0	G	1129704	Kyrpidia
0	16	0	G	33001	Desulfurella
0	16	0	G	745	Pasteurella
0	14	10	G	36853	Desulfitobacterium
0	14	0	G	55080	Brevibacillus
0	14	0	G	963	Herbaspirillum
0	13	0	G	1637	Listeria
0	13	13	G	202746	Sulfurimonas
0	12	11	G	171	Leptospira
0	12	0	G	767891	Candidatus_Puniceispirillum
0	11	11	G	1696	Brevibacterium
0	11	1	G	53246	Pseudoalteromonas
0	11	0	G	1579315	Halocynthiibacter
0	10	0	G	170610	Halomicronema
0	10	0	G	68	Lysobacter
0	10	0	G	28105	Sinorhizobium
0	9	0	G	1379908	Rufibacter
0	9	0	G	1190	Fischerella
0	9	0	G	75984	Mannheimia
0	9	0	G	20	Phenylobacterium
0	8	0	G	1865	Actinoplanes
0	8	8	G	953	Wolbachia
0	8	7	G	34008	Rhodovulum
0	7	0	G	1873	Micromonospora
0	7	0	G	528	Ochrobactrum
0	7	0	G	119044	Filomicrobium
0	6	0	G	104267	Tenacibaculum
0	6	6	G	44000	Caldicellulosiruptor
0	6	0	G	186831	Acetoanaerobium
0	6	0	G	18	Pelobacter
0	6	2	G	33993	Neorickettsia
0	6	0	G	434	Acetobacter
0	6	0	G	1073	Rhodopseudomonas
0	5	5	G	273135	Candidatus_Cardinium
0	5	0	G	52959	Polaribacter
0	5	0	G	332162	Candidatus_Solibacter
0	5	1	G	129337	Geobacillus
0	5	0	G	72763	Tessaracoccus
0	5	0	G	42	Cystobacter
0	5	0	G	517	Bordetella
0	5	0	G	665874	Limnohabitans
0	5	0	G	635	Edwardsiella
0	5	0	G	1521255	Candidatus_Paracaedibacter
0	5	5	G	85413	Bosea
0	4	0	G	1649482	Pseudopedobacter
0	4	0	G	2019482	Brevefilum
0	4	0	G	191303	Turicibacter
0	4	0	G	202949	Thermanaeromonas
0	4	0	G	46255	Weissella
0	4	0	G	29331	Amphibacillus
0	4	0	G	1822464	Paraburkholderia
0	4	0	G	44013	Polynucleobacter
0	4	0	G	1608298	Thiolapillus
0	4	0	G	129577	Oceanimonas
0	4	0	G	70411	Frateuria
0	4	0	G	208215	Parvularcula
0	4	0	G	213485	Micavibrio
0	4	0	G	522	Acidiphilium
0	4	0	G	133	Methylocystis
0	3	0	G	940557	Granulicella
0	3	0	G	2056	Sphaerobacter
0	3	0	G	904	Acidaminococcus
0	3	0	G	44260	Moorella
0	3	0	G	862	Syntrophomonas
0	3	3	G	1378	Gemella
0	3	0	G	648802	Rummeliibacillus
0	3	0	G	283810	Stackebrandtia
0	3	0	G	1866885	Mycolicibacterium
0	3	3	G	1912215	Acidipropionibacterium
0	3	0	G	209	Helicobacter
0	3	0	G	2357	Desulfomonile
0	3	1	G	32012	Thiomonas
0	3	1	G	106589	Cupriavidus
0	3	0	G	776	Coxiella
0	3	0	G	305899	Endozoicomonas
0	3	0	G	511678	Aliivibrio
0	3	0	G	263377	Salipiger
0	3	0	G	245876	Nitratireductor
0	3	0	G	1434046	Sphingorhabdus
0	3	1	G	165695	Sphingobium
0	2	0	G	64895	Borreliella
0	2	0	G	442430	Coraliomargarita
0	2	0	G	832	Fibrobacter
0	2	0	G	379899	Niabella
0	2	0	G	146918	Salinibacter
0	2	0	G	232244	Belliella
0	2	2	G	861914	Fibrella
0	2	1	G	34098	Blattabacterium
0	2	0	G	241421	Crinalium
0	2	0	G	1647	Erysipelothrix
0	2	0	G	375928	Natranaerobius
0	2	0	G	28186	Acetohalobium
0	2	0	G	191769	Marinilactibacillus
0	2	0	G	1357	Lactococcus
0	2	0	G	43356	Kutzneria
0	2	0	G	1847	Pseudonocardia
0	2	0	G	1069494	Trueperella
0	2	1	G	43668	Brachybacterium
0	2	0	G	1839	Nocardioides
0	2	2	G	57665	Sulfurospirillum
0	2	0	G	222	Achromobacter
0	2	0	G	52972	Polaromonas
0	2	0	G	34072	Variovorax
0	2	0	G	262	Francisella
0	2	0	G	22	Shewanella
0	2	0	G	53335	Pantoea
0	2	1	G	780	Rickettsia
0	2	0	G	2723	Hirschia
0	2	0	G	97050	Ruegeria
0	2	0	G	28209	Chelatococcus
0	2	0	G	1541445	Candidatus_Phaeomarinobacter
0	2	0	G	120652	Methylocella
0	2	0	G	556257	Pseudolabrys
0	2	0	G	59282	Blastochloris
0	1	0	G	10892	Orbivirus
0	1	1	G	2263	Thermococcus
0	1	0	G	2207	Methanosarcina
0	1	0	G	1644057	Salinigranum
0	1	0	G	179	Leptospirillum
0	1	0	G	241192	Thermodesulfatator
0	1	0	G	651456	Kosmotoga
0	1	0	G	412592	Thermosulfidibacter
0	1	0	G	168657	Hydrogenobaculum
0	1	0	G	75905	Thermocrinis
0	1	0	G	338321	Turneriella
0	1	1	G	810	Chlamydia
0	1	0	G	2735	Verrucomicrobium
0	1	0	G	1936111	Fuerstia
0	1	0	G	466152	Singulisphaera
0	1	0	G	2349	Haliscomenobacter
0	1	0	G	59740	Persicobacter
0	1	0	G	107	Spirosoma
0	1	0	G	178469	Arenibacter
0	1	0	G	290174	Aquimarina
0	1	0	G	375288	Parabacteroides
0	1	0	G	511434	Candidatus_Azobacteroides
0	1	0	G	838	Prevotella
0	1	0	G	836	Porphyromonas
0	1	0	G	1611681	Mucinivorans
0	1	0	G	68335	Coprothermobacter
0	1	0	G	270	Thermus
0	1	0	G	1188227	Gloeomargarita
0	1	0	G	1186	Calothrix
0	1	0	G	63132	Geitlerinema
0	1	0	G	43988	Cyanothece
0	1	0	G	35823	Arthrospira
0	1	0	G	1506553	Lachnoclostridium
0	1	0	G	830	Butyrivibrio
0	1	0	G	2737	Vagococcus
0	1	0	G	2747	Carnobacterium
0	1	0	G	227979	Jeotgalicoccus
0	1	0	G	908623	Euzebya
0	1	0	G	1849	Actinopolyspora
0	1	0	G	1813	Amycolatopsis
0	1	0	G	1653174	Actinotignum
0	1	0	G	1705353	Aurantimicrobium
0	1	0	G	1742989	Glutamicibacter
0	1	0	G	2053	Gordonia
0	1	0	G	1827	Rhodococcus
0	1	0	G	1912217	Pseudopropionibacterium
0	1	0	G	29404	Microlunatus
0	1	0	G	453229	Desulfarculus
0	1	0	G	28231	Geobacter
0	1	0	G	44	Melittangium
0	1	0	G	33057	Thauera
0	1	0	G	914	Nitrosomonas
0	1	0	G	359407	Methylotenera
0	1	0	G	219181	Ottowia
0	1	0	G	364316	Verminephrobacter
0	1	0	G	283	Comamonas
0	1	0	G	28065	Rhodoferax
0	1	0	G	1193503	Gilliamella
0	1	0	G	40751	Thioploca
0	1	0	G	445	Legionella
0	1	0	G	416916	Aggregatibacter
0	1	0	G	504090	Kushneria
0	1	0	G	2233801	Ahniella
0	1	0	G	75309	Rhodanobacter
0	1	0	G	83618	Pseudoxanthomonas
0	1	0	G	83654	Leclercia
0	1	0	G	1906660	Candidatus_Mikella
0	1	0	G	1509243	Candidatus_Nucleicultrix
0	1	0	G	85	Hyphomonas
0	1	0	G	188905	Jannaschia
0	1	0	G	171436	Tistrella
0	1	0	G	1434011	Komagataeibacter
0	1	0	G	274591	Hoeflea
0	1	0	G	1068	Rhodomicrobium
0	1	0	G	186650	Microvirga
0	1	0	G	40136	Oligotropha
0	1	1	G	150203	Blastomonas
Percentage	Counts	Fragments	RankCode	taxonomicID	Name
2.35	388344	191781	G	1912216	Cutibacterium
2.1	347571	0	G	586	Providencia
2.1	346982	2280	G	13687	Sphingomonas
0.26	43660	0	G	9605	Homo
0.2	32936	25646	G	1279	Staphylococcus
0.08	13563	11766	G	1716	Corynebacterium
0.08	13545	0	G	196081	Scardovia
0.07	11841	4479	G	374	Bradyrhizobium
0.04	7168	6153	G	286	Pseudomonas
0.04	6280	0	G	1847725	Lawsonella
0.03	4401	2622	G	469	Acinetobacter
0.03	4331	1175	G	1386	Bacillus
0.02	3413	46	G	838	Prevotella
0.02	3211	0	G	2282523	Methylorubrum
0.02	3039	2922	G	1301	Streptococcus
0.02	2623	0	G	1372	Planococcus
0.02	2579	253	G	32008	Burkholderia
0.02	2517	0	G	286801	Segniliparus
0.01	2164	0	G	441	Gluconobacter
0.01	2106	0	G	2053	Gordonia
0.01	2065	2055	G	1234	Nitrospira
0.01	1698	0	G	590	Salmonella
0.01	1605	0	G	773	Bartonella
0.01	1575	1575	G	57493	Kocuria
0.01	1489	1004	G	1578	Lactobacillus
0.01	1450	0	G	150022	Finegoldia
0.01	1410	0	G	543311	Parvimonas
0.01	1300	50	G	32207	Rothia
0.01	1140	0	G	168934	Thalassospira
0.01	1026	1014	G	44249	Paenibacillus
0.01	959	11	G	2060	Tsukamurella
0	758	0	G	203133	Propionimicrobium
0	737	41	G	1129	Synechococcus
0	714	7	G	46913	Devosia
0	678	624	G	165779	Anaerococcus
0	653	1	G	836	Porphyromonas
0	612	0	G	1743	Propionibacterium
0	600	2	G	1883	Streptomyces
0	575	543	G	2742	Marinobacter
0	555	0	G	1485	Clostridium
0	546	0	G	1562	Desulfotomaculum
0	503	0	G	28100	Phyllobacterium
0	480	0	G	458032	Chloracidobacterium
0	460	0	G	34019	Liberibacter
0	449	0	G	365348	Pelosinus
0	435	2	G	40323	Stenotrophomonas
0	427	0	G	561	Escherichia
0	424	71	G	1678	Bifidobacterium
0	387	0	G	475	Moraxella
0	381	0	G	48736	Ralstonia
0	342	8	G	547	Enterobacter
0	333	0	G	698776	Cellulosilyticum
0	292	0	G	28222	Desulfobacula
0	286	0	G	570	Klebsiella
0	266	0	G	32199	Buchnera
0	255	1	G	33882	Microbacterium
0	232	0	G	81	Hyphomicrobium
0	211	0	G	1203	Scytonema
0	204	0	G	42417	Halobacteroides
0	202	0	G	551	Erwinia
0	180	35	G	1654	Actinomyces
0	161	0	G	2233801	Ahniella
0	161	0	G	28105	Sinorhizobium
0	160	0	G	110932	Leifsonia
0	158	0	G	572511	Blautia
0	154	0	G	482	Neisseria
0	142	0	G	2040	Aeromicrobium
0	134	0	G	40566	Actinosynnema
0	131	1	G	75	Caulobacter
0	117	0	G	106591	Ensifer
0	112	0	G	963	Herbaspirillum
0	111	0	G	158481	Hahella
0	108	0	G	568987	Candidatus_Hamiltonella
0	102	0	G	642	Aeromonas
0	102	0	G	68287	Mesorhizobium
0	99	0	G	226	Alteromonas
0	98	25	G	407	Methylobacterium
0	91	0	G	2701	Gardnerella
0	88	0	G	127	Isosphaera
0	85	0	G	74317	Maricaulis
0	83	0	G	662	Vibrio
0	76	75	G	191	Azospirillum
0	71	46	G	361177	Altererythrobacter
0	69	0	G	29580	Janthinobacterium
0	69	0	G	522	Acidiphilium
0	66	0	G	1744881	Sulfuricaulis
0	65	0	G	39643	Sorangium
0	65	1	G	165697	Sphingopyxis
0	63	0	G	1663	Arthrobacter
0	60	0	G	1579315	Halocynthiibacter
0	60	59	G	1041	Erythrobacter
0	59	0	G	1835	Saccharopolyspora
0	56	0	G	32067	Leptotrichia
0	55	0	G	1129704	Kyrpidia
0	52	0	G	54304	Planktothrix
0	52	0	G	359407	Methylotenera
0	51	0	G	57499	Kytococcus
0	51	35	G	1763	Mycobacterium
0	48	0	G	1854	Frankia
0	48	0	G	896	Desulfococcus
0	47	0	G	182709	Oceanobacillus
0	46	0	G	149698	Massilia
0	44	0	G	278993	Thermincola
0	44	44	G	1253	Pediococcus
0	43	0	G	1870884	Clostridioides
0	42	2	G	28231	Geobacter
0	42	0	G	1612157	Pararhodospirillum
0	42	0	G	1543704	Niveispirillum
0	41	0	G	1060	Rhodobacter
0	40	0	G	816	Bacteroides
0	39	0	G	529881	Candidatus_Aquiluna
0	38	0	G	2028344	Ereboglobus
0	38	0	G	1434046	Sphingorhabdus
0	37	0	G	162027	Haliangium
0	35	20	G	32012	Thiomonas
0	34	2	G	657	Photobacterium
0	33	0	G	170610	Halomicronema
0	33	1	G	46255	Weissella
0	31	0	G	1350	Enterococcus
0	30	22	G	36853	Desulfitobacterium
0	30	0	G	93681	Roseateles
0	30	0	G	41275	Brevundimonas
0	28	0	G	84756	Beutenbergia
0	27	0	G	651660	Paenisporosarcina
0	27	0	G	875170	Celeribacter
0	25	0	G	1730	Eubacterium
0	24	0	G	635	Edwardsiella
0	23	0	G	186831	Acetoanaerobium
0	23	0	G	119044	Filomicrobium
0	22	6	G	202746	Sulfurimonas
0	22	0	G	629	Yersinia
0	21	19	G	171	Leptospira
0	21	0	G	1111	Porphyrobacter
0	20	4	G	55080	Brevibacillus
0	20	0	G	1817	Nocardia
0	20	0	G	68	Lysobacter
0	19	19	G	282132	Candidatus_Protochlamydia
0	19	0	G	497	Psychrobacter
0	18	0	G	52959	Polaribacter
0	18	0	G	862	Syntrophomonas
0	18	0	G	18	Pelobacter
0	18	0	G	745	Pasteurella
0	17	1	G	53246	Pseudoalteromonas
0	16	0	G	748770	Dolichospermum
0	15	0	G	442430	Coraliomargarita
0	15	0	G	1495768	Candidatus_Evansia
0	15	2	G	234	Brucella
0	14	0	G	1981050	Phoenicibacter
0	13	0	G	71666	Waddlia
0	13	0	G	1190	Fischerella
0	13	0	G	44013	Polynucleobacter
0	12	1	G	129337	Geobacillus
0	12	12	G	1696	Brevibacterium
0	12	0	G	33001	Desulfurella
0	12	1	G	53335	Pantoea
0	12	0	G	414371	Aureimonas
0	11	0	G	104267	Tenacibaculum
0	11	0	G	316612	Methylibium
0	11	0	G	84565	Sodalis
0	10	0	G	648802	Rummeliibacillus
0	9	1	G	1822464	Paraburkholderia
0	8	0	G	1637	Listeria
0	8	0	G	84406	Virgibacillus
0	8	0	G	1839	Nocardioides
0	8	0	G	75984	Mannheimia
0	8	0	G	51228	Wigglesworthia
0	7	0	G	332162	Candidatus_Solibacter
0	7	0	G	1506553	Lachnoclostridium
0	7	1	G	1827	Rhodococcus
0	7	0	G	305899	Endozoicomonas
0	7	6	G	953	Wolbachia
0	7	0	G	434	Acetobacter
0	7	0	G	133	Methylocystis
0	7	0	G	528	Ochrobactrum
0	6	0	G	2263	Thermococcus
0	6	0	G	1649482	Pseudopedobacter
0	6	0	G	2039240	Anaerotignum
0	6	0	G	1849	Actinopolyspora
0	6	0	G	1866885	Mycolicibacterium
0	6	0	G	42	Cystobacter
0	6	0	G	914	Nitrosomonas
0	6	3	G	222	Achromobacter
0	6	0	G	511678	Aliivibrio
0	6	0	G	724	Haemophilus
0	6	1	G	28228	Colwellia
0	6	0	G	263377	Salipiger
0	6	0	G	293088	Martelella
0	5	0	G	970	Selenomonas
0	5	5	G	1378	Gemella
0	5	0	G	1851	Saccharomonospora
0	5	1	G	1847	Pseudonocardia
0	5	0	G	44	Melittangium
0	5	0	G	174951	Ramlibacter
0	5	0	G	1537406	Bacterioplanes
0	5	0	G	1330547	Kosakonia
0	5	0	G	767891	Candidatus_Puniceispirillum
0	4	0	G	338321	Turneriella
0	4	0	G	336809	Candidatus_Sulcia
0	4	0	G	68335	Coprothermobacter
0	4	0	G	65551	Meiothermus
0	4	0	G	2056	Sphaerobacter
0	4	0	G	79603	Denitrobacterium
0	4	0	G	2013	Nocardiopsis
0	4	0	G	1813	Amycolatopsis
0	4	0	G	1193503	Gilliamella
0	4	0	G	262	Francisella
0	4	0	G	129577	Oceanimonas
0	4	2	G	34008	Rhodovulum
0	4	0	G	13134	Magnetospirillum
0	4	0	G	655352	Cohaesibacter
0	4	0	G	357	Agrobacterium
0	4	0	G	40136	Oligotropha
0	4	1	G	165695	Sphingobium
0	3	0	G	2349	Haliscomenobacter
0	3	0	G	146918	Salinibacter
0	3	0	G	59739	Flammeovirga
0	3	2	G	2093	Mycoplasma
0	3	0	G	2019482	Brevefilum
0	3	0	G	1188227	Gloeomargarita
0	3	0	G	63132	Geitlerinema
0	3	0	G	1177	Nostoc
0	3	0	G	202949	Thermanaeromonas
0	3	0	G	2747	Carnobacterium
0	3	0	G	29331	Amphibacillus
0	3	0	G	908623	Euzebya
0	3	0	G	1935188	Libanicoccus
0	3	0	G	196082	Parascardovia
0	3	0	G	194	Campylobacter
0	3	0	G	517	Bordetella
0	3	0	G	52972	Polaromonas
0	3	0	G	504090	Kushneria
0	3	0	G	416916	Aggregatibacter
0	3	0	G	208215	Parvularcula
0	3	0	G	33993	Neorickettsia
0	3	0	G	2723	Hirschia
0	3	0	G	379	Rhizobium
0	3	0	G	245876	Nitratireductor
0	3	0	G	1073	Rhodopseudomonas
0	2	0	G	2207	Methanosarcina
0	2	0	G	508459	Cloacibacillus
0	2	0	G	117999	Denitrovibrio
0	2	0	G	75905	Thermocrinis
0	2	0	G	2004797	Luteitalea
0	2	0	G	1936111	Fuerstia
0	2	0	G	123	Pirellula
0	2	2	G	810	Chlamydia
0	2	0	G	79328	Chitinophaga
0	2	0	G	1433993	Chryseolinea
0	2	0	G	1379908	Rufibacter
0	2	0	G	68288	Cyclobacterium
0	2	0	G	107	Spirosoma
0	2	0	G	143222	Salegentibacter
0	2	0	G	290174	Aquimarina
0	2	0	G	233191	Caldilinea
0	2	2	G	44000	Caldicellulosiruptor
0	2	0	G	1569	Sporosarcina
0	2	0	G	227979	Jeotgalicoccus
0	2	0	G	283810	Stackebrandtia
0	2	0	G	1873	Micromonospora
0	2	0	G	2038	Tropheryma
0	2	0	G	1862	Dermatophilus
0	2	2	G	1912215	Acidipropionibacterium
0	2	1	G	290425	Advenella
0	2	0	G	106589	Cupriavidus
0	2	0	G	93217	Pandoraea
0	2	0	G	180541	Salinisphaera
0	2	0	G	776	Coxiella
0	2	0	G	445	Legionella
0	2	0	G	70411	Frateuria
0	2	1	G	338	Xanthomonas
0	2	0	G	447792	Phytobacter
0	2	0	G	122277	Pectobacterium
0	2	0	G	1434011	Komagataeibacter
0	2	2	G	28209	Chelatococcus
0	2	0	G	120652	Methylocella
0	2	0	G	444432	Anderseniella
0	2	0	G	556257	Pseudolabrys
0	2	0	G	449972	Chelativorans
0	2	0	G	59282	Blastochloris
0	2	2	G	150203	Blastomonas
0	1	1	G	558016	Alphabaculovirus
0	1	0	G	145260	Methanothermobacter
0	1	0	G	2175	Methanohalophilus
0	1	0	G	241192	Thermodesulfatator
0	1	0	G	182899	Persephonella
0	1	0	G	157	Treponema
0	1	0	G	848	Fusobacterium
0	1	0	G	1921784	Kiritimatiella
0	1	0	G	380738	Candidatus_Kuenenia
0	1	0	G	113	Gemmata
0	1	0	G	118	Planctomyces
0	1	0	G	466152	Singulisphaera
0	1	0	G	832	Fibrobacter
0	1	0	G	379899	Niabella
0	1	1	G	273135	Candidatus_Cardinium
0	1	0	G	89966	Hymenobacter
0	1	0	G	246875	Algoriphagus
0	1	0	G	319458	Leadbetterella
0	1	0	G	105	Runella
0	1	0	G	336276	Olleya
0	1	0	G	237	Flavobacterium
0	1	0	G	59732	Chryseobacterium
0	1	0	G	1016	Capnocytophaga
0	1	0	G	195950	Tannerella
0	1	0	G	397864	Barnesiella
0	1	0	G	46238	Entomoplasma
0	1	0	G	1298	Deinococcus
0	1	0	G	233189	Anaerolinea
0	1	0	G	102231	Gloeocapsa
0	1	0	G	241421	Crinalium
0	1	0	G	43988	Cyanothece
0	1	0	G	191303	Turicibacter
0	1	0	G	1647	Erysipelothrix
0	1	0	G	909928	Negativicoccus
0	1	0	G	375928	Natranaerobius
0	1	1	G	1754	Thermoanaerobacter
0	1	0	G	2733	Symbiobacterium
0	1	0	G	459786	Oscillibacter
0	1	0	G	1582879	Ezakiella
0	1	0	G	1357	Lactococcus
0	1	0	G	432330	Tumebacillus
0	1	0	G	648800	Solibacillus
0	1	0	G	1906945	Parageobacillus
0	1	0	G	351195	Salimicrobium
0	1	0	G	45667	Halobacillus
0	1	0	G	133925	Olsenella
0	1	0	G	281472	Jiangella
0	1	0	G	622681	Candidatus_Planktophila
0	1	0	G	43356	Kutzneria
0	1	0	G	2071	Saccharothrix
0	1	0	G	1865	Actinoplanes
0	1	0	G	43668	Brachybacterium
0	1	0	G	254250	Isoptericola
0	1	1	G	1705353	Aurantimicrobium
0	1	0	G	1742993	Pseudarthrobacter
0	1	0	G	72763	Tessaracoccus
0	1	1	G	57665	Sulfurospirillum
0	1	0	G	209	Helicobacter
0	1	0	G	2035811	Pseudodesulfovibrio
0	1	0	G	84404	Hippea
0	1	0	G	47	Archangium
0	1	0	G	33057	Thauera
0	1	0	G	57739	Vogesella
0	1	0	G	92793	Aquabacterium
0	1	0	G	283	Comamonas
0	1	0	G	28065	Rhodoferax
0	1	0	G	34072	Variovorax
0	1	0	G	80865	Delftia
0	1	1	G	1649468	Melaminivora
0	1	0	G	12916	Acidovorax
0	1	0	G	416	Methylomonas
0	1	0	G	1608298	Thiolapillus
0	1	0	G	1524249	Pseudohongiella
0	1	0	G	745410	Gallaecimonas
0	1	1	G	34067	Cycloclasticus
0	1	0	G	261963	Kangiella
0	1	0	G	404432	Salinicola
0	1	0	G	376488	Halotalea
0	1	0	G	22	Shewanella
0	1	0	G	89404	Glaciecola
0	1	0	G	71655	Brenneria
0	1	1	G	203804	Candidatus_Blochmannia
0	1	0	G	1521255	Candidatus_Paracaedibacter
0	1	0	G	213485	Micavibrio
0	1	1	G	780	Rickettsia
0	1	0	G	360528	Pelagibaca
0	1	0	G	265	Paracoccus
0	1	0	G	60136	Sulfitobacter
0	1	0	G	1541445	Candidatus_Phaeomarinobacter
0	1	0	G	274591	Hoeflea
0	1	0	G	31988	Aminobacter
0	1	1	G	85413	Bosea
Percentage	Counts	Fragments	RankCode	taxonomicID	Name
2.25	258339	1527	G	13687	Sphingomonas
1.6	183687	0	G	586	Providencia
1.1	126194	91062	G	1912216	Cutibacterium
0.62	71712	0	G	9605	Homo
0.27	31572	27684	G	1716	Corynebacterium
0.18	20907	13961	G	1279	Staphylococcus
0.18	20324	0	G	1847725	Lawsonella
0.11	12684	5619	G	374	Bradyrhizobium
0.05	5553	0	G	196081	Scardovia
0.02	2309	0	G	441	Gluconobacter
0.02	1836	433	G	1386	Bacillus
0.01	1224	1	G	2282523	Methylorubrum
0.01	991	10	G	32008	Burkholderia
0.01	919	0	G	150022	Finegoldia
0.01	917	0	G	475	Moraxella
0.01	914	18	G	469	Acinetobacter
0.01	883	456	G	286	Pseudomonas
0.01	774	0	G	168934	Thalassospira
0.01	772	0	G	773	Bartonella
0.01	766	766	G	29465	Veillonella
0.01	755	0	G	1372	Planococcus
0.01	578	0	G	1434046	Sphingorhabdus
0	549	1	G	1654	Actinomyces
0	520	0	G	46913	Devosia
0	463	0	G	1485	Clostridium
0	411	0	G	34072	Variovorax
0	387	0	G	590	Salmonella
0	352	3	G	1883	Streptomyces
0	323	3	G	1578	Lactobacillus
0	312	216	G	1301	Streptococcus
0	299	199	G	482	Neisseria
0	298	0	G	327159	Candidatus_Accumulibacter
0	288	0	G	40323	Stenotrophomonas
0	278	5	G	547	Enterobacter
0	273	0	G	149698	Massilia
0	262	0	G	458032	Chloracidobacterium
0	246	0	G	1743	Propionibacterium
0	238	0	G	1203	Scytonema
0	216	0	G	698776	Cellulosilyticum
0	207	0	G	34019	Liberibacter
0	202	0	G	1562	Desulfotomaculum
0	197	28	G	1678	Bifidobacterium
0	189	0	G	81	Hyphomicrobium
0	185	0	G	1822464	Paraburkholderia
0	174	0	G	203133	Propionimicrobium
0	159	0	G	75	Caulobacter
0	154	0	G	364316	Verminephrobacter
0	145	0	G	158481	Hahella
0	138	0	G	28222	Desulfobacula
0	133	0	G	572511	Blautia
0	130	130	G	150247	Anoxybacillus
0	127	0	G	561	Escherichia
0	125	0	G	28100	Phyllobacterium
0	120	0	G	570	Klebsiella
0	116	0	G	365348	Pelosinus
0	115	0	G	32199	Buchnera
0	111	107	G	2742	Marinobacter
0	96	0	G	57495	Dermacoccus
0	95	0	G	74317	Maricaulis
0	85	0	G	29580	Janthinobacterium
0	82	0	G	551	Erwinia
0	77	77	G	191	Azospirillum
0	76	68	G	1763	Mycobacterium
0	67	3	G	407	Methylobacterium
0	63	0	G	127	Isosphaera
0	63	0	G	106591	Ensifer
0	59	0	G	642	Aeromonas
0	58	0	G	42417	Halobacteroides
0	51	0	G	182709	Oceanobacillus
0	50	0	G	165697	Sphingopyxis
0	49	0	G	2040	Aeromicrobium
0	46	0	G	68287	Mesorhizobium
0	45	0	G	186831	Acetoanaerobium
0	45	0	G	1744881	Sulfuricaulis
0	45	0	G	662	Vibrio
0	42	0	G	529881	Candidatus_Aquiluna
0	41	0	G	1817	Nocardia
0	39	0	G	1870884	Clostridioides
0	39	0	G	40566	Actinosynnema
0	39	0	G	39643	Sorangium
0	37	30	G	361177	Altererythrobacter
0	36	1	G	2013	Nocardiopsis
0	33	0	G	1579315	Halocynthiibacter
0	33	1	G	434	Acetobacter
0	30	30	G	1041	Erythrobacter
0	28	0	G	963	Herbaspirillum
0	27	0	G	1730	Eubacterium
0	25	0	G	32067	Leptotrichia
0	25	0	G	54304	Planktothrix
0	25	22	G	36853	Desulfitobacterium
0	23	0	G	28105	Sinorhizobium
0	22	0	G	359407	Methylotenera
0	19	0	G	52959	Polaribacter
0	19	0	G	497	Psychrobacter
0	19	0	G	1612157	Pararhodospirillum
0	18	0	G	33001	Desulfurella
0	18	0	G	162027	Haliangium
0	16	0	G	838	Prevotella
0	16	0	G	84756	Beutenbergia
0	16	0	G	1543704	Niveispirillum
0	15	0	G	191303	Turicibacter
0	15	0	G	1663	Arthrobacter
0	15	0	G	48736	Ralstonia
0	15	0	G	234	Brucella
0	14	0	G	286801	Segniliparus
0	13	0	G	42	Cystobacter
0	13	0	G	1060	Rhodobacter
0	12	0	G	816	Bacteroides
0	12	0	G	278993	Thermincola
0	12	0	G	1129704	Kyrpidia
0	12	12	G	1696	Brevibacterium
0	12	0	G	242605	Luteibacter
0	11	0	G	68	Lysobacter
0	11	0	G	629	Yersinia
0	11	0	G	33993	Neorickettsia
0	10	0	G	635	Edwardsiella
0	10	1	G	41275	Brevundimonas
0	10	0	G	119044	Filomicrobium
0	9	0	G	195950	Tannerella
0	9	5	G	202746	Sulfurimonas
0	9	0	G	657	Photobacterium
0	8	0	G	1129	Synechococcus
0	8	0	G	32207	Rothia
0	8	0	G	18	Pelobacter
0	8	0	G	1111	Porphyrobacter
0	7	7	G	1234	Nitrospira
0	7	0	G	1849	Actinopolyspora
0	7	1	G	53246	Pseudoalteromonas
0	7	0	G	875170	Celeribacter
0	6	5	G	171	Leptospira
0	6	0	G	2053	Gordonia
0	6	0	G	1839	Nocardioides
0	6	0	G	914	Nitrosomonas
0	6	0	G	511678	Aliivibrio
0	5	0	G	332162	Candidatus_Solibacter
0	5	0	G	65551	Meiothermus
0	5	5	G	165779	Anaerococcus
0	5	0	G	1637	Listeria
0	5	0	G	283810	Stackebrandtia
0	5	0	G	1873	Micromonospora
0	5	0	G	44013	Polynucleobacter
0	5	0	G	1608298	Thiolapillus
0	5	4	G	53335	Pantoea
0	5	0	G	767891	Candidatus_Puniceispirillum
0	5	0	G	59282	Blastochloris
0	4	0	G	1350	Enterococcus
0	4	0	G	55079	Aneurinibacillus
0	4	2	G	44249	Paenibacillus
0	4	0	G	1847	Pseudonocardia
0	4	4	G	1912215	Acidipropionibacterium
0	4	0	G	445	Legionella
0	4	0	G	75984	Mannheimia
0	4	0	G	28228	Colwellia
0	4	0	G	226	Alteromonas
0	4	0	G	305899	Endozoicomonas
0	4	0	G	1495768	Candidatus_Evansia
0	4	4	G	293088	Martelella
0	4	0	G	40136	Oligotropha
0	4	0	G	1073	Rhodopseudomonas
0	3	0	G	79328	Chitinophaga
0	3	0	G	862	Syntrophomonas
0	3	3	G	1378	Gemella
0	3	0	G	651660	Paenisporosarcina
0	3	0	G	79603	Denitrobacterium
0	3	0	G	43356	Kutzneria
0	3	2	G	57493	Kocuria
0	3	3	G	57665	Sulfurospirillum
0	3	0	G	517	Bordetella
0	3	0	G	52972	Polaromonas
0	3	0	G	93217	Pandoraea
0	3	0	G	1193503	Gilliamella
0	3	0	G	2233801	Ahniella
0	3	0	G	51228	Wigglesworthia
0	3	0	G	1521255	Candidatus_Paracaedibacter
0	3	0	G	208215	Parvularcula
0	3	3	G	953	Wolbachia
0	2	0	G	651456	Kosmotoga
0	2	0	G	256319	Chlorobaculum
0	2	0	G	2349	Haliscomenobacter
0	2	0	G	89966	Hymenobacter
0	2	0	G	68288	Cyclobacterium
0	2	0	G	836	Porphyromonas
0	2	0	G	104267	Tenacibaculum
0	2	0	G	170610	Halomicronema
0	2	0	G	63132	Geitlerinema
0	2	0	G	1186	Calothrix
0	2	0	G	543311	Parvimonas
0	2	0	G	202949	Thermanaeromonas
0	2	0	G	46255	Weissella
0	2	0	G	1357	Lactococcus
0	2	0	G	1813	Amycolatopsis
0	2	0	G	673534	Plantactinospora
0	2	0	G	1742993	Pseudarthrobacter
0	2	0	G	1573	Clavibacter
0	2	0	G	2060	Tsukamurella
0	2	0	G	1866885	Mycolicibacterium
0	2	0	G	670516	Mycobacteroides
0	2	0	G	194	Campylobacter
0	2	0	G	1902583	Candidatus_Desulfofervidus
0	2	0	G	28231	Geobacter
0	2	0	G	222	Achromobacter
0	2	0	G	80865	Delftia
0	2	0	G	504090	Kushneria
0	2	0	G	568987	Candidatus_Hamiltonella
0	2	0	G	120652	Methylocella
0	2	0	G	528	Ochrobactrum
0	2	1	G	165696	Novosphingobium
0	2	2	G	165695	Sphingobium
0	1	0	G	2207	Methanosarcina
0	1	1	G	2263	Thermococcus
0	1	0	G	75905	Thermocrinis
0	1	0	G	241192	Thermodesulfatator
0	1	0	G	117999	Denitrovibrio
0	1	0	G	64895	Borreliella
0	1	0	G	157	Treponema
0	1	0	G	1921784	Kiritimatiella
0	1	0	G	2028344	Ereboglobus
0	1	1	G	810	Chlamydia
0	1	0	G	466152	Singulisphaera
0	1	0	G	100715	Chloroherpeton
0	1	0	G	146918	Salinibacter
0	1	0	G	28453	Sphingobacterium
0	1	0	G	59740	Persicobacter
0	1	1	G	273135	Candidatus_Cardinium
0	1	0	G	1611681	Mucinivorans
0	1	0	G	252356	Maribacter
0	1	0	G	46238	Entomoplasma
0	1	0	G	2093	Mycoplasma
0	1	0	G	2019482	Brevefilum
0	1	0	G	1188227	Gloeomargarita
0	1	0	G	102231	Gloeocapsa
0	1	0	G	1125	Microcystis
0	1	0	G	43988	Cyanothece
0	1	0	G	1190	Fischerella
0	1	0	G	162289	Peptoniphilus
0	1	0	G	140458	Thermacetogenium
0	1	0	G	830	Butyrivibrio
0	1	0	G	2747	Carnobacterium
0	1	1	G	1253	Pediococcus
0	1	0	G	292635	Laceyella
0	1	0	G	432330	Tumebacillus
0	1	0	G	459532	Terribacillus
0	1	0	G	29331	Amphibacillus
0	1	0	G	227979	Jeotgalicoccus
0	1	0	G	165301	Lentzea
0	1	1	G	65496	Actinoalloteichus
0	1	0	G	1835	Saccharopolyspora
0	1	0	G	1865	Actinoplanes
0	1	0	G	367298	Phycicoccus
0	1	0	G	1862	Dermatophilus
0	1	0	G	1160973	Auritidibacter
0	1	0	G	37914	Dietzia
0	1	0	G	1827	Rhodococcus
0	1	0	G	1073531	Mycolicibacter
0	1	0	G	72763	Tessaracoccus
0	1	0	G	209	Helicobacter
0	1	1	G	161492	Anaeromyxobacter
0	1	0	G	44	Melittangium
0	1	0	G	40544	Sutterella
0	1	0	G	219181	Ottowia
0	1	0	G	1021	Beggiatoa
0	1	0	G	40222	Methylophaga
0	1	0	G	776	Coxiella
0	1	0	G	246861	Grimontia
0	1	0	G	416916	Aggregatibacter
0	1	0	G	745	Pasteurella
0	1	0	G	58050	Moritella
0	1	0	G	2745	Halomonas
0	1	0	G	613	Serratia
0	1	0	G	413496	Cronobacter
0	1	0	G	213485	Micavibrio
0	1	0	G	780	Rickettsia
0	1	1	G	34008	Rhodovulum
0	1	0	G	60136	Sulfitobacter
0	1	0	G	263377	Salipiger
0	1	0	G	85	Hyphomonas
0	1	1	G	522	Acidiphilium
0	1	0	G	444432	Anderseniella
0	1	0	G	414371	Aureimonas
0	1	0	G	133	Methylocystis
0	1	0	G	186650	Microvirga
0	1	0	G	541	Zymomonas
Percentage	Counts	Fragments	RankCode	taxonomicID	Name
2.24	233570	120501	G	1912216	Cutibacterium
1.94	202780	720	G	13687	Sphingomonas
1.54	161007	0	G	586	Providencia
0.14	14843	0	G	9605	Homo
0.13	13426	8812	G	1279	Staphylococcus
0.13	13179	2661	G	374	Bradyrhizobium
0.09	8989	0	G	1847725	Lawsonella
0.04	4394	4299	G	1716	Corynebacterium
0.02	1952	1659	G	165779	Anaerococcus
0.02	1911	0	G	191769	Marinilactibacillus
0.02	1808	325	G	1386	Bacillus
0.02	1770	0	G	1372	Planococcus
0.01	1471	0	G	196081	Scardovia
0.01	1335	13	G	32008	Burkholderia
0.01	1308	0	G	2282523	Methylorubrum
0.01	1241	656	G	286	Pseudomonas
0.01	1237	0	G	48736	Ralstonia
0.01	841	5	G	469	Acinetobacter
0.01	676	0	G	773	Bartonella
0.01	538	35	G	75	Caulobacter
0.01	528	0	G	168934	Thalassospira
0	485	0	G	1203	Scytonema
0	365	343	G	2742	Marinobacter
0	360	0	G	365348	Pelosinus
0	334	0	G	441	Gluconobacter
0	305	2	G	1883	Streptomyces
0	279	0	G	1485	Clostridium
0	198	19	G	1678	Bifidobacterium
0	194	2	G	40323	Stenotrophomonas
0	188	0	G	458032	Chloracidobacterium
0	188	0	G	698776	Cellulosilyticum
0	188	0	G	1743	Propionibacterium
0	180	0	G	28222	Desulfobacula
0	170	0	G	34019	Liberibacter
0	168	0	G	561	Escherichia
0	167	0	G	1578	Lactobacillus
0	166	0	G	28100	Phyllobacterium
0	127	0	G	570	Klebsiella
0	106	0	G	74317	Maricaulis
0	96	0	G	572511	Blautia
0	85	60	G	191	Azospirillum
0	83	0	G	127	Isosphaera
0	79	0	G	203133	Propionimicrobium
0	78	0	G	81	Hyphomicrobium
0	70	0	G	29580	Janthinobacterium
0	68	0	G	40566	Actinosynnema
0	64	0	G	551	Erwinia
0	59	0	G	42417	Halobacteroides
0	59	0	G	590	Salmonella
0	57	30	G	848	Fusobacterium
0	56	0	G	106591	Ensifer
0	55	0	G	642	Aeromonas
0	53	44	G	963	Herbaspirillum
0	51	0	G	46913	Devosia
0	48	0	G	482	Neisseria
0	48	0	G	662	Vibrio
0	47	0	G	158481	Hahella
0	43	0	G	1663	Arthrobacter
0	39	0	G	1562	Desulfotomaculum
0	35	13	G	68287	Mesorhizobium
0	34	0	G	1543704	Niveispirillum
0	32	0	G	1744881	Sulfuricaulis
0	32	0	G	165697	Sphingopyxis
0	27	0	G	6	Azorhizobium
0	26	0	G	41275	Brevundimonas
0	26	22	G	361177	Altererythrobacter
0	25	25	G	293088	Martelella
0	24	0	G	32067	Leptotrichia
0	24	24	G	1041	Erythrobacter
0	23	0	G	84756	Beutenbergia
0	23	0	G	39643	Sorangium
0	22	0	G	1060	Rhodobacter
0	21	0	G	162027	Haliangium
0	19	0	G	54304	Planktothrix
0	18	0	G	52959	Polaribacter
0	18	0	G	1129704	Kyrpidia
0	18	0	G	529881	Candidatus_Aquiluna
0	15	15	G	363408	Nonlabens
0	15	3	G	1301	Streptococcus
0	14	0	G	2040	Aeromicrobium
0	14	0	G	547	Enterobacter
0	13	13	G	171	Leptospira
0	13	0	G	1817	Nocardia
0	13	0	G	226	Alteromonas
0	12	1	G	1253	Pediococcus
0	12	0	G	1847	Pseudonocardia
0	12	0	G	407	Methylobacterium
0	11	0	G	1870884	Clostridioides
0	11	8	G	1763	Mycobacterium
0	11	0	G	155493	Gallibacterium
0	10	0	G	816	Bacteroides
0	10	0	G	1730	Eubacterium
0	10	0	G	133925	Olsenella
0	10	0	G	59282	Blastochloris
0	9	0	G	53246	Pseudoalteromonas
0	9	0	G	122277	Pectobacterium
0	7	0	G	202949	Thermanaeromonas
0	7	0	G	1637	Listeria
0	7	0	G	1822464	Paraburkholderia
0	7	0	G	497	Psychrobacter
0	6	0	G	46255	Weissella
0	6	0	G	182709	Oceanobacillus
0	6	6	G	202746	Sulfurimonas
0	6	0	G	33001	Desulfurella
0	6	0	G	28231	Geobacter
0	6	0	G	18	Pelobacter
0	6	0	G	447467	Simiduia
0	6	0	G	129577	Oceanimonas
0	6	0	G	629	Yersinia
0	6	0	G	263377	Salipiger
0	6	0	G	528	Ochrobactrum
0	6	0	G	234	Brucella
0	6	0	G	119044	Filomicrobium
0	5	0	G	466152	Singulisphaera
0	5	0	G	170610	Halomicronema
0	5	0	G	1190	Fischerella
0	5	0	G	305899	Endozoicomonas
0	4	4	G	107	Spirosoma
0	4	0	G	862	Syntrophomonas
0	4	0	G	44249	Paenibacillus
0	4	4	G	1696	Brevibacterium
0	4	1	G	33882	Microbacterium
0	4	0	G	1495768	Candidatus_Evansia
0	4	0	G	68	Lysobacter
0	4	0	G	875170	Celeribacter
0	4	0	G	1612157	Pararhodospirillum
0	3	1	G	168657	Hydrogenobaculum
0	3	0	G	68288	Cyclobacterium
0	3	0	G	104267	Tenacibaculum
0	3	0	G	543311	Parvimonas
0	3	0	G	29331	Amphibacillus
0	3	0	G	2013	Nocardiopsis
0	3	0	G	52972	Polaromonas
0	3	0	G	1608298	Thiolapillus
0	3	0	G	416916	Aggregatibacter
0	3	0	G	544	Citrobacter
0	3	0	G	1579315	Halocynthiibacter
0	3	0	G	28105	Sinorhizobium
0	2	0	G	2263	Thermococcus
0	2	2	G	45989	Methanoculleus
0	2	2	G	179	Leptospirillum
0	2	0	G	442430	Coraliomargarita
0	2	0	G	332162	Candidatus_Solibacter
0	2	0	G	2349	Haliscomenobacter
0	2	0	G	1379908	Rufibacter
0	2	0	G	2093	Mycoplasma
0	2	0	G	1177	Nostoc
0	2	0	G	36853	Desulfitobacterium
0	2	0	G	830	Butyrivibrio
0	2	0	G	2747	Carnobacterium
0	2	0	G	1849	Actinopolyspora
0	2	0	G	1742993	Pseudarthrobacter
0	2	0	G	209	Helicobacter
0	2	0	G	872	Desulfovibrio
0	2	0	G	914	Nitrosomonas
0	2	0	G	34072	Variovorax
0	2	0	G	149698	Massilia
0	2	1	G	106589	Cupriavidus
0	2	0	G	44013	Polynucleobacter
0	2	2	G	34067	Cycloclasticus
0	2	0	G	511678	Aliivibrio
0	2	0	G	657	Photobacterium
0	2	0	G	2745	Halomonas
0	2	0	G	1330547	Kosakonia
0	2	2	G	33993	Neorickettsia
0	2	1	G	1484898	Methyloceanibacter
0	2	0	G	120652	Methylocella
0	2	0	G	1111	Porphyrobacter
0	1	0	G	2160	Methanobacterium
0	1	0	G	2233	Archaeoglobus
0	1	0	G	88723	Natrinema
0	1	0	G	75905	Thermocrinis
0	1	0	G	146918	Salinibacter
0	1	0	G	28453	Sphingobacterium
0	1	0	G	836	Porphyromonas
0	1	1	G	273135	Candidatus_Cardinium
0	1	0	G	323449	Pontibacter
0	1	0	G	319458	Leadbetterella
0	1	0	G	34098	Blattabacterium
0	1	0	G	336276	Olleya
0	1	0	G	527198	Mariniflexile
0	1	0	G	59732	Chryseobacterium
0	1	0	G	270	Thermus
0	1	0	G	1163	Anabaena
0	1	0	G	375928	Natranaerobius
0	1	1	G	44000	Caldicellulosiruptor
[truncated: 8,270 more rows]
[truncated: 3 more columns]
